# Supplementary material for: catena-Poly[cadmium-μ-[1,3-bis­(imidazol-1-yl)propane]-di-μ-chlorido]
Source: Acta Crystallogr Sect E Struct Rep Online. 2012 May 16;68(Pt 6):m776. doi: 10.1107/S1600536812021083 (PMC3379108; doi:10.1107/S1600536812021083)
Supplement: Supplementary file 1 [file e-68-0m776-sup1.cif]

##############################################################################
#                                                                            #
# This CIF contains the data in a paper accepted for publication in          #
# Acta Crystallographica Section E. It conforms to the requirements of       #
# Notes for Authors for Acta Crystallographica Section E, and has been       #
# peer reviewed under the auspices of the IUCr Commission on Journals.       #
#                                                                            #
# Full details of the Crystallographic Information File format               #
# are given in the paper "The Crystallographic Information File (CIF):       #
# a New Standard Archive File for Crystallography" by S. R. Hall, F. H.      #
# Allen and I. D. Brown [Acta Cryst. (1991), A47, 655-685].                  #
#                                                                            #
# The current version of the core CIF dictionary is obtainable from          #
# ftp://ftp.iucr.org/pub/cif_core.dic.                                       #
#                                                                            #
# Software is freely available for graphical display of the structure(s)     #
# in this CIF. For information consult the CIF software page                 #
# http://www.iucr.org/resources/cif/software.                                #
#                                                                            #
# This file may be used for bona fide research purposes within the           #
# scientific community so long as proper attribution is given to the journal # 
# article from which it was obtained.                                        #
#                                                                            #
##############################################################################
data_I
_audit_creation_method     SHELXL-97
_chemical_name_systematic
;
<i>catena</i>-Poly[cadmium-\m-[1,3-bis(imidazol-1-yl)propane]-di-\m-chlorido]
;
_chemical_name_common     ?
_chemical_formula_moiety     'C9 H12 Cd Cl2 N4'
_chemical_formula_sum     'C9 H12 Cd Cl2 N4'
_chemical_formula_iupac     '[Cd Cl2 (C9 H12 N4)]'
_chemical_formula_weight     359.54
_chemical_melting_point     ?
_symmetry_cell_setting     orthorhombic
_symmetry_space_group_name_H-M     'P 21 21 21'
_symmetry_space_group_name_Hall     'P 2ac 2ab'
loop_
    _symmetry_equiv_pos_as_xyz
    'x, y, z'
    '-x+1/2, -y, z+1/2'
    'x+1/2, -y+1/2, -z'
    '-x, y+1/2, -z+1/2'
_cell_length_a     15.1617(16)
_cell_length_b     9.9810(11)
_cell_length_c     7.8022(8)
_cell_angle_alpha     90.00
_cell_angle_beta     90.00
_cell_angle_gamma     90.00
_cell_volume     1180.7(2)
_cell_formula_units_Z     4
_cell_measurement_reflns_used     9933
_cell_measurement_theta_min     2.44
_cell_measurement_theta_max     27.52
_cell_measurement_temperature     296(2)
_exptl_crystal_description     block
_exptl_crystal_colour     colourless
_exptl_crystal_size_max     .31
_exptl_crystal_size_mid     .20
_exptl_crystal_size_min     .12
_exptl_crystal_density_diffrn     2.023
_exptl_crystal_density_meas     ?
_exptl_crystal_density_method     'not measured'
_exptl_crystal_F_000     704
_exptl_absorpt_coefficient_mu     2.278
_exptl_absorpt_correction_type     multi-scan
_exptl_absorpt_process_details     '(<i>SADABS</i>; Sheldrick, 1996)'
_exptl_absorpt_correction_T_min     .585
_exptl_absorpt_correction_T_max     .761
_exptl_special_details     ?
_diffrn_ambient_temperature     296(2)
_diffrn_radiation_type     MoK\a
_diffrn_radiation_wavelength     0.71073
_diffrn_radiation_source     'fine-focus sealed tube'
_diffrn_radiation_monochromator     graphite
_diffrn_measurement_device_type     'Bruker APEXII area-detector'
_diffrn_measurement_method     '\w scans'
_diffrn_detector_area_resol_mean     ?
_diffrn_reflns_number     18692
_diffrn_reflns_av_R_equivalents     0.0209
_diffrn_reflns_av_sigmaI/netI     0.0121
_diffrn_reflns_theta_min     2.44
_diffrn_reflns_theta_max     27.52
_diffrn_reflns_theta_full     27.52
_diffrn_measured_fraction_theta_max     0.998
_diffrn_measured_fraction_theta_full     0.998
_diffrn_reflns_limit_h_min     -19
_diffrn_reflns_limit_h_max     19
_diffrn_reflns_limit_k_min     -12
_diffrn_reflns_limit_k_max     12
_diffrn_reflns_limit_l_min     -10
_diffrn_reflns_limit_l_max     10
_diffrn_standards_number     0
_diffrn_standards_interval_count     .
_diffrn_standards_interval_time     ?
_diffrn_standards_decay_%     0
_refine_special_details
;
Refinement of <i>F</i>^2^ against ALL reflections. The weighted <i>R</i>-factor
<i>wR</i> and goodness of fit <i>S</i> are based on <i>F</i>^2^, conventional
<i>R</i>-factors <i>R</i> are based on <i>F</i>, with <i>F</i> set to zero for
negative <i>F</i>^2^. The threshold expression of <i>F</i>^2^ >
\s(<i>F</i>^2^) is used only for calculating <i>R</i>-factors(gt) <i>etc</i>.
and is not relevant to the choice of reflections for refinement.
<i>R</i>-factors based on <i>F</i>^2^ are statistically about twice as large
as those based on <i>F</i>, and <i>R</i>- factors based on ALL data will be
even larger.
;
_reflns_number_total     2707
_reflns_number_gt     2645
_reflns_threshold_expression     I>2sigma(I)
_refine_ls_structure_factor_coef     Fsqd
_refine_ls_matrix_type     full
_refine_ls_R_factor_gt     0.0134
_refine_ls_wR_factor_gt     0.0360
_refine_ls_wR_factor_ref     0.0365
_refine_ls_goodness_of_fit_ref     0.995
_refine_ls_restrained_S_all     0.995
_refine_ls_number_reflns     2707
_refine_ls_number_parameters     146
_refine_ls_number_restraints     0
_refine_ls_hydrogen_treatment     constr
_refine_ls_weighting_scheme     calc
_refine_ls_weighting_details
         'calc w=1/[\s^2^(Fo^2^)+(0.0240P)^2^+0.1705P] where P=(Fo^2^+2Fc^2^)/3'
_atom_sites_solution_hydrogens     geom
_atom_sites_solution_primary     direct
_atom_sites_solution_secondary     difmap
_refine_ls_shift/su_max     0.002
_refine_ls_shift/su_mean     0.000
_refine_diff_density_max     0.202
_refine_diff_density_min     -0.468
_refine_ls_extinction_method     none
_refine_ls_extinction_coef     ?
_refine_ls_abs_structure_details     'Flack (1983), 1109 Friedel pairs'
_refine_ls_abs_structure_Flack     0.294(18)
loop_
    _atom_type_symbol
    _atom_type_description
    _atom_type_scat_dispersion_real
    _atom_type_scat_dispersion_imag
    _atom_type_scat_source
    'C' 'C' 0.0033 0.0016
                         'International Tables Vol C Tables 4.2.6.8 and 6.1.1.4'
    'H' 'H' 0.0000 0.0000
                         'International Tables Vol C Tables 4.2.6.8 and 6.1.1.4'
    'Cd' 'Cd' -0.8075 1.2024
                         'International Tables Vol C Tables 4.2.6.8 and 6.1.1.4'
    'Cl' 'Cl' 0.1484 0.1585
                         'International Tables Vol C Tables 4.2.6.8 and 6.1.1.4'
    'N' 'N' 0.0061 0.0033
                         'International Tables Vol C Tables 4.2.6.8 and 6.1.1.4'
_computing_data_collection     'APEX2 (Bruker, 2006)'
_computing_cell_refinement     'SAINT (Bruker, 2006)'
_computing_data_reduction     'SAINT (Bruker, 2006)'
_computing_structure_solution     'SHELXS97 (Sheldrick, 2008)'
_computing_structure_refinement     'SHELXL97 (Sheldrick, 2008)'
_computing_molecular_graphics     'DIAMOND (Brandenburg, 2006)'
_computing_publication_material     'SHELXTL (Sheldrick, 2008)'
loop_
    _atom_site_type_symbol
    _atom_site_label
    _atom_site_fract_x
    _atom_site_fract_y
    _atom_site_fract_z
    _atom_site_U_iso_or_equiv
    _atom_site_adp_type
    _atom_site_calc_flag
    _atom_site_refinement_flags
    _atom_site_occupancy
    _atom_site_symmetry_multiplicity
    _atom_site_disorder_assembly
    _atom_site_disorder_group
    Cd Cd 0.743239(6) 0.998451(13) 0.383812(14) 0.02486(4) Uani d . 1 1 . .
    Cl Cl1 0.77859(3) 1.17683(4) 0.14414(5) 0.02759(8) Uani d . 1 1 . .
    Cl Cl2 0.76493(3) 1.18680(4) 0.62497(5) 0.02915(8) Uani d . 1 1 . .
    N N1 0.90723(8) 0.98124(13) 0.87595(17) 0.0275(3) Uani d . 1 1 . .
    N N2 0.88887(8) 0.94055(13) 0.39339(19) 0.0275(3) Uani d . 1 1 . .
    N N3 1.03373(9) 0.95040(13) 0.40284(19) 0.0272(3) Uani d . 1 1 . .
    N N4 1.04570(8) 1.01445(15) 0.80238(17) 0.0283(3) Uani d . 1 1 . .
    C C1 0.96006(11) 0.89687(17) 0.9691(2) 0.0325(4) Uani d . 1 1 . .
    H H1B 0.9401 0.8358 1.0504 0.039 Uiso calc R 1 1 . .
    C C2 0.96144(10) 1.05139(16) 0.7788(2) 0.0278(3) Uani d . 1 1 . .
    H H2A 0.9435 1.1182 0.7034 0.033 Uiso calc R 1 1 . .
    C C3 1.04561(12) 0.91557(17) 0.9251(2) 0.0348(4) Uani d . 1 1 . .
    H H3A 1.0944 0.8707 0.9691 0.042 Uiso calc R 1 1 . .
    C C4 1.12411(11) 1.07572(18) 0.7238(2) 0.0360(4) Uani d . 1 1 . .
    H H4A 1.1676 1.0905 0.8129 0.043 Uiso calc R 1 1 . .
    H H4B 1.1076 1.1627 0.6787 0.043 Uiso calc R 1 1 . .
    C C5 1.16718(9) 0.99572(18) 0.5806(2) 0.0339(3) Uani d . 1 1 . .
    H H5B 1.1687 0.9023 0.6148 0.041 Uiso calc R 1 1 . .
    H H5A 1.2278 1.0256 0.5692 0.041 Uiso calc R 1 1 . .
    C C6 1.12330(9) 1.00460(18) 0.4051(2) 0.0325(3) Uani d . 1 1 . .
    H H6A 1.1215 1.0977 0.3696 0.039 Uiso calc R 1 1 . .
    H H6B 1.1589 0.9561 0.3225 0.039 Uiso calc R 1 1 . .
    C C7 1.01061(11) 0.81997(16) 0.4383(2) 0.0321(3) Uani d . 1 1 . .
    H H7A 1.0485 0.7491 0.4622 0.039 Uiso calc R 1 1 . .
    C C8 0.92134(11) 0.81612(16) 0.4312(2) 0.0317(3) Uani d . 1 1 . .
    H H8A 0.8872 0.7401 0.4494 0.038 Uiso calc R 1 1 . .
    C C9 0.95856(10) 1.01840(16) 0.3763(2) 0.0282(3) Uani d . 1 1 . .
    H H9A 0.9560 1.1091 0.3492 0.034 Uiso calc R 1 1 . .
loop_
    _atom_site_aniso_label
    _atom_site_aniso_U_11
    _atom_site_aniso_U_22
    _atom_site_aniso_U_33
    _atom_site_aniso_U_12
    _atom_site_aniso_U_13
    _atom_site_aniso_U_23
    Cd 0.01757(6) 0.03157(7) 0.02543(7) 0.00113(4) -0.00088(3) 0.00122(5)
    Cl1 0.02733(19) 0.02735(16) 0.02807(19) -0.00186(15) 0.00135(14) 0.00086(14)
    Cl2 0.02980(16) 0.02852(17) 0.02914(19) -0.00164(16) 0.00014(17)
                                                                    -0.00060(15)
    N1 0.0205(6) 0.0341(6) 0.0280(7) 0.0008(5) 0.0000(5) -0.0041(7)
    N2 0.0214(6) 0.0324(6) 0.0287(7) 0.0032(5) -0.0016(6) 0.0004(6)
    N3 0.0210(6) 0.0315(6) 0.0289(7) -0.0002(5) 0.0016(6) 0.0026(6)
    N4 0.0197(6) 0.0333(7) 0.0318(7) -0.0011(6) 0.0018(5) -0.0040(6)
    C1 0.0314(9) 0.0337(8) 0.0323(9) 0.0030(7) 0.0015(7) 0.0042(7)
    C2 0.0222(7) 0.0335(8) 0.0278(8) 0.0012(6) 0.0009(6) -0.0016(6)
    C3 0.0269(8) 0.0385(9) 0.0391(10) 0.0065(7) -0.0032(7) 0.0002(8)
    C4 0.0226(8) 0.0414(9) 0.0439(10) -0.0091(7) 0.0029(7) -0.0063(8)
    C5 0.0174(6) 0.0446(9) 0.0396(8) -0.0008(7) 0.0019(6) -0.0008(9)
    C6 0.0217(7) 0.0387(8) 0.0370(8) -0.0024(7) 0.0029(6) 0.0043(9)
    C7 0.0265(8) 0.0308(8) 0.0390(9) 0.0062(7) 0.0018(7) 0.0044(7)
    C8 0.0262(8) 0.0321(7) 0.0369(9) -0.0003(7) 0.0009(6) 0.0025(7)
    C9 0.0235(7) 0.0312(7) 0.0301(8) 0.0025(6) -0.0012(6) 0.0023(8)
_geom_special_details
;
All e.s.d.'s (except the e.s.d. in the dihedral angle between two l.s. planes)
are estimated using the full covariance matrix. The cell e.s.d.'s are taken
into account individually in the estimation of e.s.d.'s in distances, angles
and torsion angles; correlations between e.s.d.'s in cell parameters are only
used when they are defined by crystal symmetry. An approximate (isotropic)
treatment of cell e.s.d.'s is used for estimating e.s.d.'s involving l.s.
planes.
;
loop_
    _geom_bond_atom_site_label_1
    _geom_bond_atom_site_label_2
    _geom_bond_site_symmetry_2
    _geom_bond_distance
    _geom_bond_publ_flag
    Cd N2 . 2.2836(12) y
    Cd N1 2_674 2.2911(13) y
    Cd Cl1 . 2.6370(4) y
    Cd Cl2 . 2.6800(4) y
    Cd Cl1 2_675 2.7010(4) y
    Cd Cl2 2_674 2.7409(5) y
    Cl1 Cd 2_674 2.7010(4) ?
    Cl2 Cd 2_675 2.7409(5) ?
    N1 C2 . 1.319(2) ?
    N1 C1 . 1.371(2) ?
    N1 Cd 2_675 2.2911(13) ?
    N2 C9 . 1.318(2) ?
    N2 C8 . 1.368(2) ?
    N3 C9 . 1.3425(19) ?
    N3 C7 . 1.376(2) ?
    N3 C6 . 1.4618(19) ?
    N4 C2 . 1.3423(19) ?
    N4 C3 . 1.375(2) ?
    N4 C4 . 1.471(2) ?
    C1 C3 . 1.355(2) ?
    C1 H1B . 0.9300 ?
    C2 H2A . 0.9300 ?
    C3 H3A . 0.9300 ?
    C4 C5 . 1.521(2) ?
    C4 H4A . 0.9700 ?
    C4 H4B . 0.9700 ?
    C5 C6 . 1.525(2) ?
    C5 H5B . 0.9700 ?
    C5 H5A . 0.9700 ?
    C6 H6A . 0.9700 ?
    C6 H6B . 0.9700 ?
    C7 C8 . 1.355(2) ?
    C7 H7A . 0.9300 ?
    C8 H8A . 0.9300 ?
    C9 H9A . 0.9300 ?
loop_
    _geom_angle_atom_site_label_1
    _geom_angle_atom_site_label_2
    _geom_angle_atom_site_label_3
    _geom_angle_site_symmetry_1
    _geom_angle_site_symmetry_3
    _geom_angle
    _geom_angle_publ_flag
    N2 Cd N1 . 2_674 170.41(4) ?
    N2 Cd Cl1 . . 89.86(4) ?
    N1 Cd Cl1 2_674 . 97.10(3) ?
    N2 Cd Cl2 . . 92.06(4) ?
    N1 Cd Cl2 2_674 . 94.53(3) ?
    Cl1 Cd Cl2 . . 89.962(15) ?
    N2 Cd Cl1 . 2_675 85.98(4) ?
    N1 Cd Cl1 2_674 2_675 87.45(3) ?
    Cl1 Cd Cl1 . 2_675 174.530(8) ?
    Cl2 Cd Cl1 . 2_675 86.642(15) ?
    N2 Cd Cl2 . 2_674 84.09(4) ?
    N1 Cd Cl2 2_674 2_674 89.71(3) ?
    Cl1 Cd Cl2 . 2_674 86.682(15) ?
    Cl2 Cd Cl2 . 2_674 174.893(8) ?
    Cl1 Cd Cl2 2_675 2_674 96.408(14) ?
    Cd Cl1 Cd . 2_674 94.075(14) ?
    Cd Cl2 Cd . 2_675 92.210(15) ?
    C2 N1 C1 . . 105.45(14) ?
    C2 N1 Cd . 2_675 126.08(10) ?
    C1 N1 Cd . 2_675 128.47(11) ?
    C9 N2 C8 . . 105.57(13) ?
    C9 N2 Cd . . 128.50(11) ?
    C8 N2 Cd . . 125.78(10) ?
    C9 N3 C7 . . 107.04(13) ?
    C9 N3 C6 . . 127.11(13) ?
    C7 N3 C6 . . 125.75(14) ?
    C2 N4 C3 . . 106.95(13) ?
    C2 N4 C4 . . 126.73(15) ?
    C3 N4 C4 . . 126.12(14) ?
    C3 C1 N1 . . 109.92(15) ?
    C3 C1 H1B . . 125.0 ?
    N1 C1 H1B . . 125.0 ?
    N1 C2 N4 . . 111.63(15) ?
    N1 C2 H2A . . 124.2 ?
    N4 C2 H2A . . 124.2 ?
    C1 C3 N4 . . 106.03(14) ?
    C1 C3 H3A . . 127.0 ?
    N4 C3 H3A . . 127.0 ?
    N4 C4 C5 . . 115.79(14) ?
    N4 C4 H4A . . 108.3 ?
    C5 C4 H4A . . 108.3 ?
    N4 C4 H4B . . 108.3 ?
    C5 C4 H4B . . 108.3 ?
    H4A C4 H4B . . 107.4 ?
    C4 C5 C6 . . 116.23(14) ?
    C4 C5 H5B . . 108.2 ?
    C6 C5 H5B . . 108.2 ?
    C4 C5 H5A . . 108.2 ?
    C6 C5 H5A . . 108.2 ?
    H5B C5 H5A . . 107.4 ?
    N3 C6 C5 . . 113.23(13) ?
    N3 C6 H6A . . 108.9 ?
    C5 C6 H6A . . 108.9 ?
    N3 C6 H6B . . 108.9 ?
    C5 C6 H6B . . 108.9 ?
    H6A C6 H6B . . 107.7 ?
    C8 C7 N3 . . 105.85(14) ?
    C8 C7 H7A . . 127.1 ?
    N3 C7 H7A . . 127.1 ?
    C7 C8 N2 . . 110.02(15) ?
    C7 C8 H8A . . 125.0 ?
    N2 C8 H8A . . 125.0 ?
    N2 C9 N3 . . 111.52(14) ?
    N2 C9 H9A . . 124.2 ?
    N3 C9 H9A . . 124.2 ?
loop_
    _geom_torsion_atom_site_label_1
    _geom_torsion_atom_site_label_2
    _geom_torsion_atom_site_label_3
    _geom_torsion_atom_site_label_4
    _geom_torsion_site_symmetry_1
    _geom_torsion_site_symmetry_2
    _geom_torsion_site_symmetry_3
    _geom_torsion_site_symmetry_4
    _geom_torsion
    _geom_torsion_publ_flag
    N2 Cd Cl1 Cd . . . 2_674 88.81(4) ?
    N1 Cd Cl1 Cd 2_674 . . 2_674 -84.57(3) ?
    Cl2 Cd Cl1 Cd . . . 2_674 -179.129(15) ?
    Cl2 Cd Cl1 Cd 2_674 . . 2_674 4.723(13) ?
    N2 Cd Cl2 Cd . . . 2_675 -81.21(4) ?
    N1 Cd Cl2 Cd 2_674 . . 2_675 91.81(3) ?
    Cl1 Cd Cl2 Cd . . . 2_675 -171.071(13) ?
    Cl1 Cd Cl2 Cd 2_675 . . 2_675 4.639(13) ?
    Cl1 Cd N2 C9 . . . . 36.26(14) ?
    Cl2 Cd N2 C9 . . . . -53.70(14) ?
    Cl1 Cd N2 C9 2_675 . . . -140.18(14) ?
    Cl2 Cd N2 C9 2_674 . . . 122.94(14) ?
    Cl1 Cd N2 C8 . . . . -148.84(13) ?
    Cl2 Cd N2 C8 . . . . 121.21(13) ?
    Cl1 Cd N2 C8 2_675 . . . 34.72(13) ?
    Cl2 Cd N2 C8 2_674 . . . -62.16(13) ?
    C2 N1 C1 C3 . . . . -0.95(19) ?
    Cd N1 C1 C3 2_675 . . . 179.52(12) ?
    C1 N1 C2 N4 . . . . 1.27(18) ?
    Cd N1 C2 N4 2_675 . . . -179.18(10) ?
    C3 N4 C2 N1 . . . . -1.12(19) ?
    C4 N4 C2 N1 . . . . -176.17(14) ?
    N1 C1 C3 N4 . . . . 0.3(2) ?
    C2 N4 C3 C1 . . . . 0.47(18) ?
    C4 N4 C3 C1 . . . . 175.56(16) ?
    C2 N4 C4 C5 . . . . -105.45(19) ?
    C3 N4 C4 C5 . . . . 80.4(2) ?
    N4 C4 C5 C6 . . . . 79.6(2) ?
    C9 N3 C6 C5 . . . . 114.19(19) ?
    C7 N3 C6 C5 . . . . -61.6(2) ?
    C4 C5 C6 N3 . . . . -63.3(2) ?
    C9 N3 C7 C8 . . . . -0.01(19) ?
    C6 N3 C7 C8 . . . . 176.46(15) ?
    N3 C7 C8 N2 . . . . -0.34(19) ?
    C9 N2 C8 C7 . . . . 0.57(19) ?
    Cd N2 C8 C7 . . . . -175.29(11) ?
    C8 N2 C9 N3 . . . . -0.58(19) ?
    Cd N2 C9 N3 . . . . 175.12(11) ?
    C7 N3 C9 N2 . . . . 0.4(2) ?
    C6 N3 C9 N2 . . . . -176.03(14) ?
data_global
_journal_date_recd_electronic     2012-04-20
_journal_date_accepted     2012-05-09
_journal_name_full     'Acta Crystallographica, Section E'
_journal_year     2012
_journal_volume     68
_journal_issue      6
_journal_page_first     m776
_journal_page_last     m776
_journal_paper_category     QM
_journal_paper_doi     10.1107/S1600536812021083
_journal_coeditor_code     WM2624
_publ_contact_author
;
Hong Lin
Jinhua Professional-Technical College
Jinhua
Zhejiang 321007
People's Republic of China
;
_publ_contact_author_email     jh_ll@126.com
_publ_contact_author_fax     '86 579 82264096'
_publ_contact_author_phone     '86 579 82264096'
_publ_section_title
;
<i>catena</i>-Poly[cadmium-\m-[1,3-bis(imidazol-1-yl)propane]-di-\m-chlorido]
;
loop_
    _publ_author_name
    _publ_author_address
    'Qiao-Lian Shen'
;
Jinhua Radio and Television University,
Jinhua, Zhejiang 321022,
People's Republic of China
;
    'Hong Lin'
;
Jinhua Professional--Technical College,
Jinhua, Zhejiang 321007,
People's Republic of China
;
