# Supplementary material for: catena-Poly[cadmium-μ-[1,3-bis­(imidazol-1-yl)propane]-di-μ-chlorido]
Source: Acta Crystallogr Sect E Struct Rep Online. 2012 May 16;68(Pt 6):m776. doi: 10.1107/S1600536812021083 (PMC3379108; doi:10.1107/S1600536812021083)
Supplement: Supplementary file 2 [file e-68-0m776-Isup2.hkl]

# 
# h,k,l, Fc-squared, Fo-squared, sigma(Fo-squared) and status flag 
# 
data_I
_shelx_title ' a in P1                          P212121' 
_shelx_refln_list_code          4 
_shelx_F_calc_maximum      262.77 
_exptl_crystal_F_000       703.88 
_reflns_d_resolution_high  0.7691 
 
loop_ 
 _symmetry_equiv_pos_as_xyz 
 'x, y, z' 
 '-x+1/2, -y, z+1/2' 
 'x+1/2, -y+1/2, -z' 
 '-x, y+1/2, -z+1/2' 
 
_cell_length_a    15.1617 
_cell_length_b     9.9810 
_cell_length_c     7.8022 
_cell_angle_alpha  90.000 
_cell_angle_beta   90.000 
_cell_angle_gamma  90.000 
 
_shelx_F_squared_multiplier     1.000 
 
loop_ 
 _refln_index_h 
 _refln_index_k 
 _refln_index_l 
 _refln_F_squared_calc 
 _refln_F_squared_meas 
 _refln_F_squared_sigma 
 _refln_observed_status 
   2   0   0    19035.51    18591.50    691.70 o 
   4   0   0    55177.53    51257.60    920.44 o 
   6   0   0    45036.57    44116.56    364.09 o 
   8   0   0    20407.38    20651.82    141.21 o 
  10   0   0    16333.58    16886.17    117.00 o 
  12   0   0     1979.97     1949.80     32.91 o 
  14   0   0     6783.54     6525.30     73.60 o 
  16   0   0      654.73      656.27     15.06 o 
  18   0   0      390.99      407.44     12.62 o 
   1   1   0    41279.86    39053.41    815.90 o 
   2   1   0        1.76       -0.92      0.92 o 
   3   1   0    38543.14    35944.80    276.92 o 
   4   1   0     2985.23     3118.16     24.13 o 
   5   1   0    44992.72    42993.06    224.55 o 
   6   1   0     7314.71     7657.21     41.98 o 
   7   1   0    29040.55    29534.90    149.68 o 
   8   1   0      899.45      862.36      7.85 o 
   9   1   0     7383.77     7085.11     36.14 o 
  10   1   0     2839.32     2859.59     16.79 o 
  11   1   0     7111.85     7454.27     46.95 o 
  12   1   0     1240.78     1238.30     11.88 o 
  13   1   0     5510.31     5559.69     59.18 o 
  14   1   0      923.51      925.10     11.60 o 
  15   1   0     1731.48     1772.94     18.43 o 
  16   1   0      330.95      328.75      7.55 o 
  17   1   0     1004.59      992.01     13.72 o 
  18   1   0       70.78       77.52      4.50 o 
  19   1   0     1461.41     1552.89     24.39 o 
   0   2   0    64122.07    58199.81   3118.93 o 
   1   2   0     1925.04     2016.91     26.92 o 
   2   2   0     1778.40     1616.76     17.03 o 
   3   2   0     4362.34     4451.50     33.76 o 
   4   2   0     5157.28     5031.84     38.57 o 
   5   2   0     1663.60     1671.17     11.39 o 
   6   2   0     9501.20     9499.13     51.20 o 
   7   2   0     1391.51     1387.41      8.70 o 
   8   2   0     7447.12     7560.03     38.22 o 
   9   2   0     1906.94     1903.30     12.01 o 
  10   2   0    11402.15    11673.45     61.72 o 
  11   2   0     1742.10     1840.18     13.83 o 
  12   2   0     2051.35     2076.37     17.64 o 
  13   2   0      671.23      657.49      9.89 o 
  14   2   0     9257.81     9049.08     70.03 o 
  15   2   0      158.75      142.92      4.84 o 
  16   2   0     2047.32     2098.87     22.49 o 
  17   2   0      205.83      207.68      6.13 o 
  18   2   0     1599.02     1589.54     20.97 o 
  19   2   0       54.80       42.51      4.54 o 
   1   3   0     1261.43     1174.42     12.74 o 
   2   3   0      562.03      581.74      6.72 o 
   3   3   0     4606.39     4464.80     29.37 o 
   4   3   0      610.56      605.26      5.14 o 
   5   3   0     5601.67     5380.68     37.53 o 
   6   3   0      962.93     1109.59     10.21 o 
   7   3   0     9303.55     9613.25     52.41 o 
   8   3   0     1231.62     1349.97     10.46 o 
   9   3   0     5235.98     5168.04     30.07 o 
  10   3   0      291.30      267.63      3.93 o 
  11   3   0     4090.70     4131.53     28.16 o 
  12   3   0        9.90       21.52      2.44 o 
  13   3   0     6709.39     6781.71     51.02 o 
  14   3   0        9.14       10.34      2.09 o 
  15   3   0     3246.23     3324.88     31.77 o 
  16   3   0       24.09       21.92      2.78 o 
  17   3   0     2735.11     2844.22     31.59 o 
  18   3   0       92.04      104.30      5.37 o 
  19   3   0     2280.86     2341.26     30.41 o 
   0   4   0    29026.79    29964.01    248.97 o 
   1   4   0       25.45       29.36      3.93 o 
   2   4   0    13052.88    12841.36     71.34 o 
   3   4   0     1598.92     1678.15     11.44 o 
   4   4   0    10761.30    10303.22     55.70 o 
   5   4   0     1141.94     1114.51      8.51 o 
   6   4   0    11894.48    11978.97     64.74 o 
   7   4   0     2407.98     2367.33     15.29 o 
   8   4   0     8360.02     8286.87     49.71 o 
   9   4   0     1864.32     1839.22     13.85 o 
  10   4   0     7449.92     7635.20     46.66 o 
  11   4   0     1336.22     1314.45     12.17 o 
  12   4   0     4595.30     4571.83     36.01 o 
  13   4   0      343.79      345.93     10.13 o 
  14   4   0     4390.73     4274.05     36.72 o 
  15   4   0      952.39      948.44     15.56 o 
  16   4   0     1712.92     1749.94     23.68 o 
  17   4   0       80.09       77.60      5.05 o 
  18   4   0     1146.27     1167.87     18.72 o 
   1   5   0    31702.46    31632.52    183.75 o 
   2   5   0      390.96      407.10      4.45 o 
   3   5   0    25261.39    24720.62    130.89 o 
   4   5   0     1015.62     1118.76      8.63 o 
   5   5   0    23034.95    22890.48    121.74 o 
   6   5   0      178.34      223.42      3.48 o 
   7   5   0    18051.80    18078.08    104.20 o 
   8   5   0     2130.20     2211.79     16.15 o 
   9   5   0     5972.77     5958.21     38.96 o 
  10   5   0      464.54      478.34      6.40 o 
  11   5   0     5537.78     5405.93     39.60 o 
  12   5   0       81.30       81.15      3.19 o 
  13   5   0     2582.11     2551.48     24.15 o 
  14   5   0       83.74       86.65      3.98 o 
  15   5   0      979.36      939.28     14.47 o 
  16   5   0        6.69        2.56      2.55 o 
  17   5   0      780.41      803.92     19.12 o 
  18   5   0       61.50       67.50      6.11 o 
   0   6   0    29242.71    29458.47    212.86 o 
   1   6   0        3.17       -2.02      2.02 o 
   2   6   0    21340.07    20603.10    118.73 o 
   3   6   0       26.32       18.81      1.60 o 
   4   6   0    18014.36    17941.29    104.08 o 
   5   6   0      836.47      853.74      8.19 o 
   6   6   0    13070.72    12853.80     78.96 o 
   7   6   0      484.45      482.33      6.23 o 
   8   6   0     7278.08     7164.17     52.75 o 
   9   6   0       83.71       87.11      2.96 o 
  10   6   0     4079.87     4075.79     31.21 o 
  11   6   0     1429.16     1423.74     15.46 o 
  12   6   0     4228.70     4347.25     35.18 o 
  13   6   0       78.17       67.09      3.88 o 
  14   6   0      889.46      865.60     13.80 o 
  15   6   0      200.46      193.79      7.26 o 
  16   6   0      551.06      533.73     10.92 o 
  17   6   0      112.75      124.55      7.38 o 
   1   7   0     5484.97     5609.78     35.82 o 
   2   7   0       56.91       45.30      2.19 o 
   3   7   0     5952.73     5870.46     37.33 o 
   4   7   0      819.46      799.89      8.18 o 
   5   7   0     6259.50     6353.60     41.83 o 
   6   7   0     2430.35     2401.56     19.46 o 
   7   7   0     3912.09     3961.41     32.27 o 
   8   7   0      196.77      204.71      5.42 o 
   9   7   0     3036.82     2998.98     27.58 o 
  10   7   0     2296.26     2319.71     22.78 o 
  11   7   0     2259.66     2187.51     26.13 o 
  12   7   0      605.03      607.16     10.80 o 
  13   7   0     1472.37     1470.24     20.24 o 
  14   7   0      484.42      498.08     11.88 o 
  15   7   0      905.99      882.37     16.65 o 
  16   7   0      293.60      317.42      9.97 o 
   0   8   0      554.93      586.16     10.46 o 
   1   8   0       55.01       55.41      2.45 o 
   2   8   0     1705.79     1673.02     14.17 o 
   3   8   0       14.99       15.54      2.20 o 
   4   8   0      909.38      897.10      9.93 o 
   5   8   0      382.45      372.82      7.01 o 
   6   8   0     1368.28     1347.11     17.62 o 
   7   8   0      285.65      301.23      6.28 o 
   8   8   0     1128.22     1140.79     15.40 o 
   9   8   0        0.11        4.35      2.23 o 
  10   8   0     2391.13     2394.80     28.35 o 
  11   8   0      632.63      632.01     12.21 o 
  12   8   0     1856.50     1889.73     24.50 o 
  13   8   0        0.36        2.76      2.75 o 
  14   8   0     1757.42     1770.67     23.89 o 
  15   8   0       57.24       49.65      6.97 o 
   1   9   0      886.87      894.68     10.22 o 
   2   9   0        9.54        9.08      1.87 o 
   3   9   0     1687.94     1690.39     17.26 o 
   4   9   0      114.76      120.66      5.07 o 
   5   9   0     2290.51     2259.73     24.94 o 
   6   9   0      248.79      254.36      6.96 o 
   7   9   0     1226.61     1262.09     16.90 o 
   8   9   0      326.25      327.80      8.05 o 
   9   9   0     2094.91     2115.62     24.78 o 
  10   9   0      172.56      170.10      6.71 o 
  11   9   0     1547.09     1542.03     21.72 o 
  12   9   0      146.64      133.22      6.46 o 
  13   9   0     1595.36     1614.49     22.60 o 
  14   9   0      126.54      133.02      6.60 o 
   0  10   0     5312.08     5243.29     89.54 o 
   1  10   0       48.38       38.63      5.05 o 
   2  10   0     3782.13     3705.78     38.40 o 
   3  10   0      472.12      444.85      9.54 o 
   4  10   0     3329.62     3298.79     33.97 o 
   5  10   0      135.21      126.34      6.66 o 
   6  10   0     2948.83     2996.20     31.85 o 
   7  10   0      264.50      263.30      7.65 o 
   8  10   0     1991.90     1984.82     23.93 o 
   9  10   0      473.48      488.32     13.74 o 
  10  10   0     1876.90     1858.31     25.03 o 
  11  10   0      113.89      117.39      6.98 o 
  12  10   0     1306.83     1333.37     25.27 o 
   1  11   0     4166.79     4244.80     39.77 o 
   2  11   0        2.40        7.09      3.31 o 
   3  11   0     4455.44     4574.90     61.52 o 
   4  11   0       36.68       35.34      5.55 o 
   5  11   0     3836.56     3902.80     46.26 o 
   6  11   0       58.62       50.52      4.79 o 
   7  11   0     2354.16     2412.50     39.87 o 
   8  11   0        3.92        0.11      3.79 o 
   9  11   0     1090.40     1103.83     19.57 o 
  10  11   0        8.22        7.42      3.67 o 
   0  12   0     2577.33     2617.67     45.14 o 
   1  12   0        0.15       -2.17      3.36 o 
   2  12   0     1758.90     1886.69     35.04 o 
   3  12   0       80.42       74.76      6.57 o 
   4  12   0     1252.16     1275.92     22.79 o 
   5  12   0      146.70      145.69      7.52 o 
   6  12   0     1139.55     1135.03     20.07 o 
   7  12   0      210.56      212.68      9.84 o 
   1   0   1      749.46      749.06      9.68 o 
   2   0   1     1412.33     1434.97     22.14 o 
   3   0   1       52.94       49.65      1.90 o 
   4   0   1     2300.03     2286.87     20.87 o 
   5   0   1       34.62       37.69      1.34 o 
   6   0   1     1322.86     1338.74      9.59 o 
   7   0   1      580.65      620.12      4.82 o 
   8   0   1      217.20      233.12      2.69 o 
   9   0   1        3.11        2.52      0.69 o 
  10   0   1     1934.17     1980.62     13.16 o 
  11   0   1     1088.55     1126.62      9.57 o 
  12   0   1      398.58      435.17      5.81 o 
  13   0   1      648.66      664.28      8.92 o 
  14   0   1     1310.73     1335.08     15.41 o 
  15   0   1     1471.54     1434.50     17.61 o 
  16   0   1      360.60      346.61      9.47 o 
  17   0   1     1076.33     1100.03     22.33 o 
  18   0   1      448.14      460.48     10.68 o 
  19   0   1      867.42      884.83     18.31 o 
 -19   1   1      431.91      446.89     10.85 o 
 -18   1   1      706.48      723.84     13.79 o 
 -17   1   1      393.27      406.26     10.97 o 
 -16   1   1      413.66      412.76      9.44 o 
 -15   1   1      900.26      922.23     14.56 o 
 -14   1   1     1804.34     1777.60     32.00 o 
 -13   1   1     1361.22     1358.37     14.27 o 
 -12   1   1      428.72      439.71      5.90 o 
 -11   1   1     1523.99     1545.31     11.56 o 
 -10   1   1     1283.35     1276.73      9.42 o 
  -9   1   1      595.93      574.34      5.02 o 
  -8   1   1      815.76      841.34      6.12 o 
  -7   1   1     3579.60     3717.99     23.18 o 
  -6   1   1      486.13      492.64      4.54 o 
  -5   1   1      775.76      777.64      7.39 o 
  -4   1   1      145.12      146.67      2.37 o 
  -3   1   1      168.64      165.86      2.33 o 
  -2   1   1      643.99      668.95      7.55 o 
  -1   1   1      570.04      549.97      6.31 o 
   0   1   1      288.61      289.68      3.89 o 
   1   1   1      570.38      559.34      9.31 o 
   2   1   1      636.54      642.83      8.57 o 
   3   1   1      169.15      162.33      4.35 o 
   4   1   1      139.98      140.11      2.95 o 
   5   1   1      764.45      733.95      8.87 o 
   6   1   1      473.75      482.21      4.69 o 
   7   1   1     3574.00     3709.47     20.78 o 
   8   1   1      816.73      843.72      6.21 o 
   9   1   1      589.21      568.66      5.09 o 
  10   1   1     1249.56     1258.33     10.18 o 
  11   1   1     1495.67     1517.55     12.44 o 
  12   1   1      431.70      442.03      5.90 o 
  13   1   1     1343.68     1330.39     12.29 o 
  14   1   1     1780.97     1748.26     18.79 o 
  15   1   1      881.34      871.37     11.99 o 
  16   1   1      403.71      404.23      9.38 o 
  17   1   1      380.31      391.96      9.49 o 
  18   1   1      700.53      732.07     13.73 o 
  19   1   1      419.87      393.20     16.64 o 
 -19   2   1      241.44      232.81      8.15 o 
 -18   2   1     1202.43     1222.98     22.52 o 
 -17   2   1      322.00      317.54      8.67 o 
 -16   2   1     1105.60     1103.10     16.97 o 
 -15   2   1      629.97      625.27     11.75 o 
 -14   2   1     2097.10     2110.85     37.72 o 
 -13   2   1     1029.74     1037.35     13.95 o 
 -12   2   1     1051.24     1090.48     10.95 o 
 -11   2   1      761.26      793.92      7.66 o 
 -10   2   1      704.47      750.11      6.61 o 
  -9   2   1      843.19      854.22      6.49 o 
  -8   2   1     1534.53     1506.45      9.59 o 
  -7   2   1     2077.70     2239.52     12.69 o 
  -6   2   1      122.76      118.14      2.02 o 
  -5   2   1     1082.40     1112.54      8.79 o 
  -4   2   1      682.92      708.73      8.00 o 
  -3   2   1      200.70      199.29      2.98 o 
  -2   2   1     2234.49     2247.14     19.17 o 
  -1   2   1     1804.59     1825.17     16.94 o 
   0   2   1     1476.11     1441.56     13.72 o 
   1   2   1     1803.39     1820.93     17.00 o 
   2   2   1     2243.32     2247.02     20.72 o 
   3   2   1      193.50      192.24      3.36 o 
   4   2   1      691.91      729.68      7.56 o 
   5   2   1     1062.44     1088.61      9.35 o 
   6   2   1      115.61      107.38      2.07 o 
   7   2   1     2112.44     2228.93     15.00 o 
   8   2   1     1510.65     1468.97     10.28 o 
   9   2   1      807.65      821.84      7.19 o 
  10   2   1      691.91      739.08      8.23 o 
  11   2   1      756.42      786.89      8.23 o 
  12   2   1     1048.31     1098.66     10.54 o 
  13   2   1     1009.33     1027.90     10.88 o 
  14   2   1     2077.68     2085.50     21.44 o 
  15   2   1      626.67      621.73     10.03 o 
  16   2   1     1085.68     1064.35     13.99 o 
  17   2   1      314.77      316.32      7.93 o 
  18   2   1     1193.26     1200.50     21.69 o 
  19   2   1      231.96      223.75      9.86 o 
 -19   3   1     1058.13     1125.41     18.60 o 
 -18   3   1      236.24      246.33      8.18 o 
 -17   3   1      841.99      830.35     14.92 o 
 -16   3   1      117.94      112.36      5.51 o 
 -15   3   1      665.84      704.01     12.72 o 
 -14   3   1      771.75      789.39     13.22 o 
 -13   3   1     2240.38     2217.01     22.83 o 
 -12   3   1      582.21      620.52      8.87 o 
 -11   3   1      155.29      157.95      4.14 o 
 -10   3   1      883.16      885.88      9.18 o 
  -9   3   1     1152.17     1156.75      8.56 o 
  -8   3   1     2815.14     2871.19     17.86 o 
  -7   3   1     1031.05     1119.50      7.95 o 
  -6   3   1      308.21      290.36      3.23 o 
  -5   3   1       49.84       52.43      1.53 o 
  -4   3   1      540.47      536.15      5.37 o 
  -3   3   1      186.52      222.38      2.93 o 
  -2   3   1     1477.81     1520.15     12.60 o 
  -1   3   1       90.15       90.05      2.75 o 
   0   3   1      179.73      183.96      3.20 o 
   1   3   1       91.86       91.91      2.28 o 
   2   3   1     1489.46     1520.71     13.30 o 
   3   3   1      184.75      222.60      3.28 o 
   4   3   1      533.62      526.13      5.19 o 
   5   3   1       49.63       56.75      1.71 o 
   6   3   1      304.35      285.79      3.31 o 
   7   3   1     1036.48     1126.39      8.07 o 
   8   3   1     2830.12     2908.15     17.99 o 
   9   3   1     1161.57     1166.37      9.58 o 
  10   3   1      874.73      889.16      9.65 o 
  11   3   1      160.02      156.74      3.40 o 
  12   3   1      590.98      620.49      7.17 o 
  13   3   1     2241.24     2184.02     18.92 o 
  14   3   1      778.44      758.66     10.42 o 
  15   3   1      666.62      699.96     10.27 o 
  16   3   1      120.70      115.43      4.86 o 
  17   3   1      854.49      853.45     15.58 o 
  18   3   1      236.54      236.92      8.30 o 
  19   3   1     1059.86     1111.59     19.35 o 
 -18   4   1      767.18      776.33     16.06 o 
 -17   4   1      426.87      439.17     10.61 o 
 -16   4   1      716.96      691.92     14.31 o 
 -15   4   1     1042.83     1087.69     16.96 o 
 -14   4   1      952.64      969.37     14.25 o 
 -13   4   1     1113.54     1112.42     14.32 o 
 -12   4   1     1333.53     1343.63     15.96 o 
 -11   4   1      498.89      486.73      8.15 o 
 -10   4   1      335.72      332.63      5.76 o 
  -9   4   1      842.26      833.35      8.22 o 
  -8   4   1      774.80      801.81      6.61 o 
  -7   4   1     1836.50     1896.61     12.75 o 
  -6   4   1       80.40       82.91      2.06 o 
  -5   4   1      545.46      539.17      5.41 o 
  -4   4   1      467.42      464.55      5.02 o 
  -3   4   1      431.49      434.43      5.16 o 
  -2   4   1      628.52      667.90      6.50 o 
  -1   4   1      129.05      144.59      3.06 o 
   0   4   1      705.54      727.12      6.93 o 
   1   4   1      128.40      141.31      2.73 o 
   2   4   1      633.73      662.00      6.60 o 
   3   4   1      439.17      432.92      5.09 o 
   4   4   1      474.35      474.44      5.19 o 
   5   4   1      534.41      538.21      5.41 o 
   6   4   1       90.46       91.74      2.27 o 
   7   4   1     1856.70     1953.34     13.59 o 
   8   4   1      772.03      797.09      7.42 o 
   9   4   1      864.02      851.17      8.57 o 
  10   4   1      341.55      336.42      5.09 o 
  11   4   1      500.04      485.58      6.43 o 
  12   4   1     1382.14     1369.17     12.22 o 
  13   4   1     1119.78     1114.93     11.82 o 
  14   4   1      948.07      955.40     12.01 o 
  15   4   1     1063.10     1080.99     14.69 o 
  16   4   1      731.10      710.18     11.60 o 
  17   4   1      437.80      450.45     11.05 o 
  18   4   1      777.79      789.65     22.43 o 
 -18   5   1      984.69     1032.86     19.10 o 
 -17   5   1      237.44      235.34      9.70 o 
 -16   5   1      519.01      508.89     12.32 o 
 -15   5   1      298.91      307.49      7.98 o 
 -14   5   1      840.84      838.69     12.56 o 
 -13   5   1      527.99      524.23      9.30 o 
 -12   5   1      294.76      297.52      6.70 o 
 -11   5   1      307.84      306.42      6.64 o 
 -10   5   1      804.82      806.29      9.50 o 
  -9   5   1     1098.12     1125.03     10.87 o 
  -8   5   1      864.36      884.25      8.32 o 
  -7   5   1      711.83      744.23      7.66 o 
  -6   5   1      127.96      139.43      2.93 o 
  -5   5   1       41.18       35.90      1.68 o 
  -4   5   1      185.18      194.20      3.12 o 
  -3   5   1      774.97      840.02      7.74 o 
  -2   5   1      107.30      104.27      2.52 o 
  -1   5   1      752.18      837.60      7.77 o 
   0   5   1       30.55       35.25      1.66 o 
   1   5   1      739.05      837.78      8.48 o 
   2   5   1      105.61      105.73      2.54 o 
   3   5   1      773.49      833.31      7.49 o 
   4   5   1      181.81      192.29      3.27 o 
   5   5   1       40.59       38.11      1.69 o 
   6   5   1      132.42      141.97      2.98 o 
   7   5   1      710.63      732.85      7.62 o 
   8   5   1      866.30      883.98      9.95 o 
   9   5   1     1104.19     1126.83     11.55 o 
  10   5   1      811.99      835.48     12.43 o 
  11   5   1      319.92      311.24      5.70 o 
  12   5   1      289.90      298.39      6.00 o 
  13   5   1      533.27      516.71      8.24 o 
  14   5   1      862.71      849.72     11.83 o 
  15   5   1      304.58      305.56     10.92 o 
  16   5   1      521.01      532.27     10.03 o 
  17   5   1      248.36      259.63      8.06 o 
  18   5   1      984.62     1013.00     21.06 o 
 -17   6   1      438.78      467.04     12.19 o 
 -16   6   1      394.67      391.82     10.95 o 
 -15   6   1      763.22      750.91     14.07 o 
 -14   6   1      657.05      651.09     11.75 o 
 -13   6   1      549.59      529.15     12.63 o 
 -12   6   1      291.66      306.52      7.11 o 
 -11   6   1       76.51       78.74      3.52 o 
 -10   6   1      947.01      945.71     10.80 o 
  -9   6   1      145.96      146.21      3.97 o 
  -8   6   1      895.42      886.59      9.95 o 
  -7   6   1      178.22      178.93      4.13 o 
  -6   6   1      126.84      109.30      3.23 o 
  -5   6   1       89.79       89.83      2.70 o 
  -4   6   1      922.11      940.43      9.06 o 
  -3   6   1       29.16       33.14      1.88 o 
  -2   6   1      486.09      500.46      6.08 o 
  -1   6   1       18.93       16.87      1.49 o 
   0   6   1      966.65     1047.49      9.63 o 
   1   6   1       18.86       15.14      1.44 o 
   2   6   1      496.76      519.64      6.17 o 
   3   6   1       27.74       34.10      1.77 o 
   4   6   1      918.69      935.09      8.66 o 
   5   6   1       84.67       88.43      2.71 o 
   6   6   1      121.45      103.29      3.06 o 
   7   6   1      182.05      171.95      4.07 o 
   8   6   1      890.84      878.92      9.95 o 
   9   6   1      136.34      131.34      3.86 o 
  10   6   1      931.48      936.68     10.78 o 
  11   6   1       73.80       76.46      3.33 o 
  12   6   1      299.19      311.41      6.70 o 
  13   6   1      538.56      524.04      8.55 o 
  14   6   1      642.68      654.38     10.38 o 
  15   6   1      764.26      780.26     14.36 o 
  16   6   1      392.37      414.24      9.04 o 
  17   6   1      438.49      442.19     12.20 o 
 -16   7   1      178.55      175.71     10.32 o 
 -15   7   1      619.80      648.50     16.19 o 
 -14   7   1      172.07      181.29      6.55 o 
 -13   7   1      733.22      700.27     12.36 o 
 -12   7   1      237.46      241.89      7.15 o 
 -11   7   1      496.19      508.20      9.39 o 
 -10   7   1      241.18      236.14      5.53 o 
  -9   7   1     1040.25     1030.57     13.05 o 
  -8   7   1      704.33      707.86     11.87 o 
  -7   7   1      785.80      786.43     11.61 o 
  -6   7   1      220.51      222.62      5.18 o 
  -5   7   1       66.41       69.41      3.15 o 
  -4   7   1      195.23      210.86      4.62 o 
  -3   7   1      102.49      106.69      3.29 o 
  -2   7   1      382.00      417.55      6.13 o 
  -1   7   1       18.08       15.06      1.74 o 
   0   7   1      633.63      676.22      8.06 o 
   1   7   1       18.91       21.05      2.47 o 
   2   7   1      375.36      402.17      5.68 o 
   3   7   1      100.62      107.66      3.27 o 
   4   7   1      199.00      213.19      4.94 o 
   5   7   1       69.63       67.52      2.77 o 
   6   7   1      216.35      214.39      4.49 o 
   7   7   1      776.32      782.34      9.52 o 
   8   7   1      698.90      691.65      8.96 o 
   9   7   1     1042.75     1007.16     11.50 o 
  10   7   1      238.27      236.54      6.12 o 
  11   7   1      481.77      501.28      9.28 o 
  12   7   1      225.94      216.22      5.95 o 
  13   7   1      724.81      695.75     10.88 o 
  14   7   1      167.46      172.03      5.94 o 
  15   7   1      607.62      641.99     12.15 o 
  16   7   1      169.75      166.98      7.05 o 
 -15   8   1      237.21      237.97      9.48 o 
 -14   8   1      481.24      465.24     11.76 o 
 -13   8   1      322.83      299.74      9.29 o 
 -12   8   1      411.78      426.90      9.83 o 
 -11   8   1       63.69       75.00      5.73 o 
 -10   8   1      231.54      218.11      6.42 o 
  -9   8   1      259.05      271.53      8.58 o 
  -8   8   1      529.33      518.42      9.00 o 
  -7   8   1      494.82      476.82      8.04 o 
  -6   8   1        6.13        2.24      1.87 o 
  -5   8   1      184.44      179.41      5.76 o 
  -4   8   1       95.46       95.53      3.82 o 
  -3   8   1      304.26      317.72      6.02 o 
  -2   8   1      413.83      427.08      7.71 o 
  -1   8   1      150.26      140.60      4.13 o 
   0   8   1        0.16        2.04      1.53 o 
   1   8   1      147.38      131.60      4.05 o 
   2   8   1      417.67      433.88      6.54 o 
   3   8   1      309.35      312.00      5.56 o 
   4   8   1       92.30       90.35      3.30 o 
   5   8   1      180.45      177.10      4.34 o 
   6   8   1        8.14        9.14      1.79 o 
   7   8   1      499.44      480.53      7.52 o 
   8   8   1      536.67      517.79      8.77 o 
   9   8   1      255.35      267.98      5.79 o 
  10   8   1      219.48      206.24      6.64 o 
  11   8   1       64.90       65.12      3.66 o 
  12   8   1      415.79      424.60      8.42 o 
  13   8   1      318.01      306.25      8.13 o 
  14   8   1      474.21      460.48     10.83 o 
  15   8   1      234.90      239.43     10.39 o 
 -14   9   1      254.78      253.12      9.19 o 
 -13   9   1      145.74      142.21      7.17 o 
 -12   9   1      262.99      259.91      7.95 o 
 -11   9   1      150.03      148.72      5.92 o 
 -10   9   1      532.25      531.89     11.36 o 
  -9   9   1      156.03      151.28      6.31 o 
  -8   9   1     1003.20      989.60     15.68 o 
  -7   9   1       82.83       73.49      4.31 o 
  -6   9   1       29.13       27.40      3.05 o 
  -5   9   1      140.71      144.80      5.07 o 
  -4   9   1      450.48      439.35      7.88 o 
  -3   9   1      106.52      109.61      4.26 o 
  -2   9   1      201.07      197.48      5.13 o 
  -1   9   1      156.97      154.70      4.65 o 
   0   9   1       30.63       31.30      2.45 o 
   1   9   1      159.17      157.63      4.33 o 
   2   9   1      200.76      199.92      4.79 o 
   3   9   1      103.39       96.69      3.59 o 
   4   9   1      451.88      434.86      6.99 o 
   5   9   1      147.21      149.01      4.50 o 
   6   9   1       34.22       39.00      2.84 o 
   7   9   1       81.92       80.91      3.67 o 
   8   9   1      996.31     1002.56     12.69 o 
   9   9   1      158.34      159.32      5.33 o 
  10   9   1      545.83      551.75      9.68 o 
  11   9   1      156.59      156.93      6.67 o 
  12   9   1      257.89      255.35      8.36 o 
  13   9   1      151.35      154.07      7.40 o 
  14   9   1      263.24      260.17      8.53 o 
 -12  10   1       77.69       69.82      5.14 o 
 -11  10   1      192.04      183.99      8.76 o 
 -10  10   1       81.14       80.16      5.37 o 
  -9  10   1      223.68      229.75      7.81 o 
  -8  10   1      135.82      122.76      5.99 o 
  -7  10   1      186.16      199.90      6.67 o 
  -6  10   1        9.30        7.90      2.63 o 
  -5  10   1       69.90       69.61      4.42 o 
  -4  10   1      203.02      195.18      6.45 o 
  -3  10   1      206.05      205.94      6.58 o 
  -2  10   1      133.40      128.26      5.11 o 
  -1  10   1       34.50       34.92      2.82 o 
   0  10   1        0.49        0.45      1.87 o 
   1  10   1       33.00       33.48      2.85 o 
   2  10   1      134.13      128.47      4.41 o 
   3  10   1      209.36      210.45      5.78 o 
   4  10   1      201.29      202.64      5.62 o 
   5  10   1       66.58       57.22      3.72 o 
   6  10   1        8.46        9.93      2.49 o 
   7  10   1      187.24      189.07      5.87 o 
   8  10   1      141.68      127.74      5.75 o 
   9  10   1      228.20      219.54      7.46 o 
  10  10   1       79.89       74.69      5.34 o 
  11  10   1      193.61      193.78      8.15 o 
  12  10   1       83.07       78.31      6.08 o 
 -10  11   1       42.91       35.69      4.62 o 
  -9  11   1       75.08       67.25      5.55 o 
  -8  11   1      108.97       93.99      6.10 o 
  -7  11   1      240.34      234.73     11.03 o 
  -6  11   1       39.82       38.12      4.11 o 
  -5  11   1       73.26       72.65      4.85 o 
  -4  11   1       38.96       40.51      4.04 o 
  -3  11   1      228.13      236.06      6.47 o 
  -2  11   1       12.77        8.35      2.55 o 
  -1  11   1       75.08       70.00      4.05 o 
   0  11   1      121.63      114.20      4.63 o 
   1  11   1       74.71       81.42      4.12 o 
   2  11   1       13.14       10.70      2.52 o 
   3  11   1      222.95      232.51      7.45 o 
   4  11   1       38.16       38.85      3.94 o 
   5  11   1       76.56       78.95      6.96 o 
   6  11   1       38.93       37.35      4.09 o 
   7  11   1      237.67      255.67      8.27 o 
   8  11   1      106.70      101.25      6.40 o 
   9  11   1       74.10       73.41      5.86 o 
  10  11   1       43.74       36.35      4.67 o 
  -7  12   1        0.39       -1.14      3.24 o 
  -6  12   1       43.88       37.26      4.70 o 
  -5  12   1       12.80        5.69      3.58 o 
  -4  12   1      195.72      186.23      9.28 o 
  -3  12   1       10.60        4.90      3.32 o 
  -2  12   1       68.60       63.98      5.34 o 
  -1  12   1       10.61       12.15      3.67 o 
   0  12   1        1.61       -0.07      3.02 o 
   1  12   1       10.27        8.52      3.33 o 
   2  12   1       68.64       67.00      5.19 o 
   3  12   1       10.97        8.23      3.51 o 
   4  12   1      195.73      195.75      8.13 o 
   5  12   1       12.08       15.15      3.85 o 
   6  12   1       41.98       39.62      4.86 o 
   7  12   1        0.43        4.49      3.51 o 
   0   0   2     1394.86     1300.63     32.88 o 
   1   0   2     7502.57     7241.09     61.27 o 
   2   0   2      119.01       99.63      2.14 o 
   3   0   2     1434.53     1335.92     12.15 o 
   4   0   2      263.05      249.55      4.12 o 
   5   0   2     3353.19     3199.12     32.48 o 
   6   0   2       61.50       55.93      2.26 o 
   7   0   2    11139.57    11450.05     85.05 o 
   8   0   2       89.37       96.59      2.41 o 
   9   0   2     3055.40     2968.73     21.35 o 
  10   0   2       26.23       26.02      2.23 o 
  11   0   2     7031.93     7123.95     49.64 o 
  12   0   2      505.27      501.69      6.77 o 
  13   0   2     7309.52     7271.54     51.47 o 
  14   0   2       67.27       58.91      3.46 o 
  15   0   2     3768.86     3752.84     46.71 o 
  16   0   2       34.89       33.29      4.23 o 
  17   0   2     2232.87     2251.07     32.63 o 
  18   0   2       33.52       30.96      4.64 o 
  19   0   2     2005.69     2062.92     32.47 o 
 -19   1   2       60.04       58.21      5.79 o 
 -18   1   2     1968.56     1941.00     29.95 o 
 -17   1   2      202.71      191.27      8.07 o 
 -16   1   2     1995.93     2007.40     32.66 o 
 -15   1   2      536.27      524.34     12.30 o 
 -14   1   2     6524.86     6557.95     55.98 o 
 -13   1   2      845.15      845.01      9.66 o 
 -12   1   2     2463.97     2512.15     20.74 o 
 -11   1   2     1292.25     1286.53     12.13 o 
 -10   1   2     7962.67     8060.03     54.98 o 
  -9   1   2     2661.92     2676.15     20.35 o 
  -8   1   2     9587.34     9568.06     62.20 o 
  -7   1   2     3116.05     3124.24     20.57 o 
  -6   1   2    17226.40    17427.15    135.64 o 
  -5   1   2     1561.81     1552.99     14.52 o 
  -4   1   2    12183.86    11821.59    139.36 o 
  -3   1   2      426.20      413.29      4.53 o 
  -2   1   2      819.38      712.85      6.51 o 
  -1   1   2     3271.06     3398.54     27.38 o 
   0   1   2    56018.70    52745.73    481.42 o 
   1   1   2     3234.31     3378.32     29.82 o 
   2   1   2      866.79      778.60      7.25 o 
   3   1   2      411.34      406.96      4.52 o 
   4   1   2    12147.49    11876.67     93.12 o 
   5   1   2     1543.34     1553.34     14.86 o 
   6   1   2    17289.18    17220.64    135.73 o 
   7   1   2     3108.46     3094.66     25.79 o 
   8   1   2     9635.07     9631.65     64.62 o 
   9   1   2     2637.31     2641.30     18.65 o 
  10   1   2     7943.12     7985.35     54.90 o 
  11   1   2     1279.95     1279.55     12.07 o 
  12   1   2     2494.00     2563.91     22.31 o 
  13   1   2      830.24      816.50     10.97 o 
  14   1   2     6532.04     6514.71     53.34 o 
  15   1   2      533.05      516.16     12.38 o 
  16   1   2     1999.98     1990.34     29.33 o 
  17   1   2      200.68      199.79      8.27 o 
  18   1   2     1957.70     1951.53     30.10 o 
  19   1   2       58.71       55.83      5.68 o 
 -19   2   2      534.52      514.62     17.54 o 
 -18   2   2       50.63       49.40      5.65 o 
 -17   2   2      611.69      630.55     14.34 o 
 -16   2   2      131.72      125.70      6.49 o 
 -15   2   2     1677.43     1649.69     23.53 o 
 -14   2   2      460.34      457.38      8.77 o 
 -13   2   2     5518.20     5461.95     40.11 o 
 -12   2   2      777.03      786.84      9.06 o 
 -11   2   2     6632.60     6720.31     45.08 o 
 -10   2   2      544.35      518.80      6.23 o 
  -9   2   2     9309.00     9139.00     60.31 o 
  -8   2   2     3571.38     3680.59     23.41 o 
  -7   2   2    20811.51    21013.82    119.17 o 
  -6   2   2      368.51      336.87      3.77 o 
  -5   2   2    25277.40    24342.82    168.45 o 
  -4   2   2     1748.67     1781.89     14.33 o 
  -3   2   2    37110.55    34900.63    314.02 o 
  -2   2   2     3328.80     3316.62     24.59 o 
  -1   2   2    56919.90    53046.16    364.82 o 
   0   2   2        2.05       -1.21      1.21 o 
   1   2   2    57505.82    54084.93    389.00 o 
   2   2   2     3318.96     3339.94     26.32 o 
   3   2   2    36940.19    35741.48    241.71 o 
   4   2   2     1720.47     1742.85     15.95 o 
   5   2   2    25293.92    24667.60    178.97 o 
   6   2   2      365.18      337.82      5.08 o 
   7   2   2    20841.67    20820.74    144.05 o 
   8   2   2     3544.77     3630.31     29.72 o 
   9   2   2     9300.54     9155.43     59.11 o 
  10   2   2      535.60      493.58      7.06 o 
  11   2   2     6702.91     6701.40     55.71 o 
  12   2   2      771.89      779.05      9.83 o 
  13   2   2     5476.24     5488.99     48.20 o 
  14   2   2      455.23      453.27      8.11 o 
  15   2   2     1694.08     1636.49     22.76 o 
  16   2   2      128.34      115.64      6.34 o 
  17   2   2      611.26      615.48     14.28 o 
  18   2   2       48.74       44.53      5.19 o 
  19   2   2      536.01      527.44     16.33 o 
 -18   3   2      556.68      527.96     15.43 o 
 -17   3   2       45.00       46.54      5.85 o 
 -16   3   2      692.71      741.65     18.21 o 
 -15   3   2       12.02       13.45      2.59 o 
 -14   3   2     3378.79     3280.08     33.86 o 
 -13   3   2      449.90      445.02      8.01 o 
 -12   3   2     1751.39     1745.63     16.69 o 
 -11   3   2       68.03       76.28      2.87 o 
 -10   3   2     8539.40     8598.61     62.09 o 
  -9   3   2      208.13      208.47      4.54 o 
  -8   3   2    15031.09    14741.89    105.60 o 
  -7   3   2      349.73      355.94      4.19 o 
  -6   3   2    29920.20    29931.45    168.87 o 
  -5   3   2     1022.88     1035.33      8.97 o 
  -4   3   2    30810.08    29869.58    184.89 o 
  -3   3   2      878.50      891.19      7.99 o 
  -2   3   2    34728.64    33408.50    243.10 o 
  -1   3   2      691.83      705.06      8.73 o 
   0   3   2    69045.83    65569.26    475.63 o 
   1   3   2      669.88      659.75      7.87 o 
   2   3   2    34650.90    33276.59    241.36 o 
   3   3   2      882.78      883.03      9.26 o 
   4   3   2    30763.65    30070.66    218.34 o 
   5   3   2     1037.00     1035.93      9.45 o 
   6   3   2    30012.52    29573.38    183.96 o 
   7   3   2      353.57      351.55      4.74 o 
   8   3   2    14993.34    14711.71    102.13 o 
   9   3   2      207.21      200.96      3.64 o 
  10   3   2     8538.75     8646.40     65.35 o 
  11   3   2       71.43       71.59      2.68 o 
  12   3   2     1736.88     1734.88     18.07 o 
  13   3   2      457.55      458.41      7.98 o 
  14   3   2     3390.93     3319.30     32.59 o 
  15   3   2       11.99       15.19      4.11 o 
  16   3   2      696.50      742.27     14.19 o 
  17   3   2       45.89       50.55      5.06 o 
  18   3   2      546.42      523.10     13.90 o 
 -18   4   2       60.24       55.38      5.66 o 
 -17   4   2      679.93      695.52     15.68 o 
 -16   4   2      341.38      352.86     10.61 o 
 -15   4   2     1343.80     1358.51     19.33 o 
 -14   4   2      542.19      533.51     11.16 o 
 -13   4   2     4384.42     4384.87     47.89 o 
 -12   4   2     1958.83     1959.23     22.76 o 
 -11   4   2     5227.02     5213.54     40.40 o 
 -10   4   2     1739.92     1796.56     15.86 o 
  -9   4   2     5315.12     5397.91     47.28 o 
  -8   4   2     1234.98     1204.75     10.41 o 
  -7   4   2     9177.01     9171.42     56.67 o 
  -6   4   2     4818.07     4924.67     31.85 o 
  -5   4   2    13430.84    13252.96     88.99 o 
  -4   4   2      504.44      488.66      4.98 o 
  -3   4   2    15111.11    15006.87     85.82 o 
  -2   4   2     1674.65     1726.60     12.92 o 
  -1   4   2    20733.98    20679.57    123.54 o 
   0   4   2       61.11       79.45      3.68 o 
   1   4   2    20879.03    21128.28    136.33 o 
   2   4   2     1669.28     1697.83     13.90 o 
   3   4   2    15065.95    14799.61     98.42 o 
   4   4   2      524.74      513.18      5.75 o 
   5   4   2    13401.47    13106.97     88.12 o 
   6   4   2     4856.37     4931.33     33.74 o 
   7   4   2     9145.91     9138.80     56.95 o 
   8   4   2     1227.36     1184.39     10.46 o 
   9   4   2     5254.12     5295.18     35.35 o 
  10   4   2     1764.17     1778.12     14.60 o 
  11   4   2     5305.85     5216.98     40.50 o 
  12   4   2     1963.43     1935.22     19.90 o 
  13   4   2     4299.58     4216.50     40.45 o 
  14   4   2      550.87      520.55      9.69 o 
  15   4   2     1368.33     1331.95     26.93 o 
  16   4   2      342.06      345.82      9.50 o 
  17   4   2      678.85      692.52     14.28 o 
  18   4   2       61.95       65.26      5.87 o 
 -17   5   2       65.61       61.01      5.82 o 
 -16   5   2     2164.65     2161.06     32.12 o 
 -15   5   2       80.07       76.34      4.80 o 
 -14   5   2     2356.48     2390.60     32.70 o 
 -13   5   2      505.01      519.78      9.73 o 
 -12   5   2     3079.37     3101.73     30.02 o 
 -11   5   2      699.51      672.24     10.10 o 
 -10   5   2     2817.02     2817.39     25.54 o 
  -9   5   2      258.40      266.61      5.81 o 
  -8   5   2     4287.44     4165.26     29.69 o 
  -7   5   2      652.30      639.59      6.94 o 
  -6   5   2     5166.93     5248.42     34.13 o 
  -5   5   2     1646.97     1693.54     12.60 o 
  -4   5   2     2872.96     2890.47     21.82 o 
  -3   5   2       95.47       84.69      2.76 o 
  -2   5   2     1504.08     1496.36     12.21 o 
  -1   5   2       24.75       30.98      1.62 o 
   0   5   2     5747.12     5951.01     39.84 o 
   1   5   2       22.09       24.01      1.62 o 
   2   5   2     1472.86     1459.18     12.42 o 
   3   5   2       99.09       88.75      3.42 o 
   4   5   2     2879.71     2909.32     22.65 o 
   5   5   2     1652.00     1691.30     13.66 o 
   6   5   2     5148.11     5212.47     34.41 o 
   7   5   2      662.86      647.71      7.11 o 
   8   5   2     4281.23     4168.75     28.69 o 
   9   5   2      267.09      275.09      4.88 o 
  10   5   2     2817.11     2823.40     23.19 o 
  11   5   2      699.85      684.43      8.80 o 
  12   5   2     3051.77     3046.43     26.65 o 
  13   5   2      513.62      510.99      8.97 o 
  14   5   2     2369.32     2386.65     26.10 o 
  15   5   2       80.07       76.15      5.23 o 
  16   5   2     2163.44     2205.39     29.56 o 
  17   5   2       67.17       65.89      5.35 o 
 -17   6   2     1185.06     1220.68     27.30 o 
 -16   6   2      148.45      148.96     11.41 o 
 -15   6   2     1767.63     1782.58     24.24 o 
 -14   6   2      130.84      143.08      5.68 o 
 -13   6   2     3393.95     3382.82     35.59 o 
 -12   6   2      351.89      349.74      7.53 o 
 -11   6   2     4532.87     4486.13     41.13 o 
 -10   6   2       41.50       41.50      3.03 o 
  -9   6   2     2329.61     2348.82     22.35 o 
  -8   6   2     1474.89     1470.92     14.67 o 
  -7   6   2     2146.16     2121.12     16.44 o 
  -6   6   2       13.02       12.70      1.51 o 
  -5   6   2     3899.98     3946.81     28.21 o 
  -4   6   2      173.50      175.16      4.50 o 
  -3   6   2     2243.44     2167.65     16.25 o 
  -2   6   2      343.01      357.89      4.82 o 
  -1   6   2     2734.76     2764.59     23.87 o 
   0   6   2       91.75       91.12      2.68 o 
   1   6   2     2796.39     2824.59     21.11 o 
   2   6   2      337.39      350.77      5.12 o 
   3   6   2     2217.73     2141.55     17.18 o 
   4   6   2      166.06      163.14      3.65 o 
   5   6   2     3910.75     3960.00     27.38 o 
   6   6   2       15.37       18.18      1.75 o 
   7   6   2     2150.30     2098.65     17.43 o 
   8   6   2     1462.41     1423.52     13.31 o 
   9   6   2     2330.30     2331.83     20.20 o 
  10   6   2       37.99       42.93      3.06 o 
  11   6   2     4546.51     4518.28     34.90 o 
  12   6   2      350.37      356.89      6.90 o 
  13   6   2     3387.14     3374.37     31.93 o 
  14   6   2      125.74      131.40      5.91 o 
  15   6   2     1772.97     1762.27     25.44 o 
  16   6   2      146.72      147.73      7.08 o 
  17   6   2     1182.68     1256.56     50.37 o 
 -16   7   2     1163.32     1178.74     21.95 o 
 -15   7   2      157.57      162.28      6.44 o 
 -14   7   2     1389.68     1341.00     18.79 o 
 -13   7   2      683.31      674.11     12.03 o 
 -12   7   2     2080.73     2107.90     24.96 o 
 -11   7   2      185.88      192.73      5.90 o 
 -10   7   2     3260.34     3209.66     31.29 o 
  -9   7   2     1573.47     1583.04     17.24 o 
  -8   7   2     4978.89     4895.37     38.78 o 
  -7   7   2      831.64      856.57      9.40 o 
  -6   7   2     6642.77     6553.91     47.17 o 
  -5   7   2      901.93      920.79     13.08 o 
  -4   7   2     6300.30     6270.12     43.35 o 
  -3   7   2      456.55      436.29      6.54 o 
  -2   7   2     7430.08     7326.83     68.19 o 
  -1   7   2      190.10      187.78      4.13 o 
   0   7   2     7359.10     7353.81     49.70 o 
   1   7   2      182.52      180.62      4.14 o 
   2   7   2     7450.51     7377.16     49.81 o 
   3   7   2      448.32      432.44      9.37 o 
   4   7   2     6318.07     6214.49     56.63 o 
   5   7   2      907.00      912.91      9.89 o 
   6   7   2     6623.78     6549.16     45.30 o 
   7   7   2      813.35      839.92      9.65 o 
   8   7   2     5028.86     4915.07     37.72 o 
   9   7   2     1560.69     1568.04     15.56 o 
  10   7   2     3252.11     3202.47     26.71 o 
  11   7   2      185.09      191.17      5.12 o 
  12   7   2     2093.83     2134.04     21.14 o 
  13   7   2      674.83      690.05     12.84 o 
  14   7   2     1391.66     1379.37     19.85 o 
  15   7   2      155.17      158.17      7.25 o 
  16   7   2     1163.15     1189.24     20.18 o 
 -15   8   2      386.27      391.99     13.71 o 
 -14   8   2       21.23       16.07      3.38 o 
 -13   8   2     1542.27     1570.58     20.96 o 
 -12   8   2       14.39        8.16      2.83 o 
 -11   8   2     2356.60     2337.96     27.19 o 
 -10   8   2       56.78       54.80      4.25 o 
  -9   8   2     3934.13     3931.19     33.04 o 
  -8   8   2      334.81      336.86      6.58 o 
  -7   8   2     3722.02     3789.70     33.63 o 
  -6   8   2       26.30       29.24      3.18 o 
  -5   8   2     9323.90     9076.54     67.63 o 
  -4   8   2       45.85       40.23      3.05 o 
  -3   8   2    11319.00    11192.29     81.18 o 
  -2   8   2      400.34      384.64      6.92 o 
  -1   8   2    11264.59    11055.69     83.97 o 
   0   8   2      140.84      136.74      4.30 o 
   1   8   2    11271.04    11058.09     80.85 o 
   2   8   2      396.06      382.65      6.81 o 
   3   8   2    11303.32    11008.82     76.98 o 
   4   8   2       43.14       46.10      3.97 o 
   5   8   2     9341.10     9089.07     61.35 o 
   6   8   2       27.05       26.09      2.82 o 
   7   8   2     3733.78     3740.65     30.19 o 
   8   8   2      328.17      330.99      6.39 o 
   9   8   2     3932.64     3915.87     31.72 o 
  10   8   2       56.83       57.27      3.39 o 
  11   8   2     2352.38     2342.88     21.77 o 
  12   8   2       13.41       12.06      2.66 o 
  13   8   2     1550.26     1563.24     21.81 o 
  14   8   2       20.45       13.25      3.58 o 
  15   8   2      389.44      387.62     11.74 o 
 -13   9   2      147.92      156.41      7.26 o 
 -12   9   2      682.04      729.57     14.65 o 
 -11   9   2      610.06      637.06     13.42 o 
 -10   9   2     1798.53     1808.57     25.52 o 
  -9   9   2      354.66      347.78      8.07 o 
  -8   9   2     2528.04     2557.15     25.58 o 
  -7   9   2      353.81      356.40      8.21 o 
  -6   9   2     4467.63     4455.27     37.38 o 
  -5   9   2      757.70      747.02     10.66 o 
  -4   9   2     4963.82     4888.14     40.32 o 
  -3   9   2       63.68       63.87      3.66 o 
  -2   9   2     6404.25     6377.61     50.19 o 
  -1   9   2      247.16      230.72      9.10 o 
   0   9   2     5876.39     5839.80     44.17 o 
   1   9   2      254.74      233.96      5.73 o 
   2   9   2     6405.21     6416.80     47.92 o 
   3   9   2       63.66       60.10      3.26 o 
   4   9   2     4973.96     4993.35     43.16 o 
   5   9   2      755.50      745.57      9.63 o 
   6   9   2     4442.58     4454.10     36.33 o 
   7   9   2      366.01      358.78      6.90 o 
   8   9   2     2524.57     2513.82     22.93 o 
   9   9   2      351.90      358.01      7.03 o 
  10   9   2     1808.52     1839.84     18.55 o 
  11   9   2      618.58      630.47     10.18 o 
  12   9   2      675.66      716.26     14.22 o 
  13   9   2      149.39      157.32      7.54 o 
 -11  10   2      990.73     1010.44     19.67 o 
 -10  10   2      443.60      430.24     11.15 o 
  -9  10   2      872.73      872.11     13.69 o 
  -8  10   2      505.00      497.32      9.93 o 
  -7  10   2      638.35      656.39     12.52 o 
  -6  10   2      384.79      393.50      8.39 o 
  -5  10   2     1385.45     1430.47     16.57 o 
  -4  10   2      318.62      298.66      6.88 o 
  -3  10   2     1261.63     1279.69     19.10 o 
  -2  10   2       39.12       33.64      3.27 o 
  -1  10   2     1293.30     1305.52     15.39 o 
   0  10   2      132.47      132.66      5.02 o 
   1  10   2     1273.57     1305.92     14.76 o 
   2  10   2       41.31       35.32      3.91 o 
   3  10   2     1255.18     1269.49     18.77 o 
   4  10   2      321.83      315.71      6.96 o 
   5  10   2     1386.09     1434.28     15.17 o 
   6  10   2      390.82      418.23      7.63 o 
   7  10   2      639.14      655.60     10.23 o 
   8  10   2      510.80      513.91      8.69 o 
   9  10   2      853.10      842.78     12.65 o 
  10  10   2      444.43      464.24      9.66 o 
  11  10   2      990.27      999.59     16.62 o 
  -9  11   2       22.35       16.81      3.63 o 
  -8  11   2      519.06      521.93     11.82 o 
  -7  11   2        3.47       -0.31      3.26 o 
  -6  11   2      535.99      579.92     36.68 o 
  -5  11   2       84.13       80.73      4.62 o 
  -4  11   2      322.74      341.98      8.99 o 
  -3  11   2        9.24       10.73      2.55 o 
  -2  11   2      115.94      115.02      4.87 o 
  -1  11   2       40.50       31.74      3.30 o 
   0  11   2      318.75      289.97      6.47 o 
   1  11   2       42.09       39.81      3.06 o 
   2  11   2      118.98      120.55      4.64 o 
   3  11   2        9.94        5.88      2.17 o 
   4  11   2      320.83      327.27      6.98 o 
   5  11   2       83.84       82.40      4.40 o 
   6  11   2      530.22      530.19     10.29 o 
   7  11   2        3.86        1.50      2.54 o 
   8  11   2      517.61      512.16     10.30 o 
   9  11   2       21.80       20.69      3.67 o 
  -6  12   2      131.55      133.03      6.97 o 
  -5  12   2      579.85      608.94     13.64 o 
  -4  12   2       38.20       32.60      5.19 o 
  -3  12   2      670.33      663.71     14.09 o 
  -2  12   2       54.16       38.62      4.05 o 
  -1  12   2      576.74      602.86     11.69 o 
   0  12   2       18.05       11.71      3.22 o 
   1  12   2      586.78      606.25     11.77 o 
   2  12   2       52.18       44.59      4.29 o 
   3  12   2      662.09      660.98     11.23 o 
   4  12   2       37.81       28.43      3.68 o 
   5  12   2      587.14      609.12     15.01 o 
   6  12   2      128.65      127.06      6.96 o 
   1   0   3     3834.83     3886.45     28.09 o 
   2   0   3      444.05      448.19      6.19 o 
   3   0   3     1517.82     1578.06     14.20 o 
   4   0   3     1457.13     1505.36     13.96 o 
   5   0   3     1217.64     1307.58     10.78 o 
   6   0   3       23.89       19.10      1.56 o 
   7   0   3     1582.41     1629.57     16.38 o 
   8   0   3     2626.11     2721.00     23.48 o 
   9   0   3      256.57      251.09      4.83 o 
  10   0   3      597.31      584.87      7.62 o 
  11   0   3      392.01      416.18      6.70 o 
  12   0   3      452.65      455.93      7.13 o 
  13   0   3     3064.63     2991.60     26.06 o 
  14   0   3      615.79      627.75      9.21 o 
  15   0   3     1797.48     1787.33     19.48 o 
  16   0   3       48.66       43.85      4.83 o 
  17   0   3     1100.99     1143.44     20.53 o 
  18   0   3      185.74      183.59     12.39 o 
 -18   1   3     1246.33     1293.41     22.96 o 
 -17   1   3      197.66      192.84      8.08 o 
 -16   1   3      703.29      667.57     14.47 o 
 -15   1   3      465.50      457.04      8.47 o 
 -14   1   3      972.60     1002.43     12.18 o 
 -13   1   3      922.32      921.91     11.29 o 
 -12   1   3     1168.31     1172.13     12.85 o 
 -11   1   3      513.23      514.94      7.38 o 
 -10   1   3     2222.06     2230.80     19.38 o 
  -9   1   3      494.08      487.76      6.80 o 
  -8   1   3     1278.43     1310.76     12.05 o 
  -7   1   3     2022.17     2092.05     18.40 o 
  -6   1   3      173.97      179.25      4.17 o 
  -5   1   3      549.50      533.02      6.38 o 
  -4   1   3      108.58      101.81      1.74 o 
  -3   1   3      102.40      100.37      2.02 o 
  -2   1   3      150.08      148.99      2.35 o 
  -1   1   3      703.41      737.82      6.64 o 
   0   1   3       55.19       60.89      1.83 o 
   1   1   3      709.88      744.03      8.14 o 
   2   1   3      148.50      148.74      2.28 o 
   3   1   3       99.10       99.58      2.03 o 
   4   1   3      104.17       97.68      1.97 o 
   5   1   3      545.96      534.13      5.18 o 
   6   1   3      182.12      183.21      3.29 o 
   7   1   3     2047.08     2121.91     18.69 o 
   8   1   3     1296.09     1284.71     13.14 o 
   9   1   3      488.96      490.11      7.10 o 
  10   1   3     2221.74     2198.31     20.80 o 
  11   1   3      533.05      535.69      7.53 o 
  12   1   3     1201.24     1207.23     13.04 o 
  13   1   3      921.18      916.71     11.57 o 
  14   1   3      982.90     1015.49     12.98 o 
  15   1   3      476.93      477.56      8.62 o 
  16   1   3      731.56      710.86     12.55 o 
  17   1   3      204.23      205.57     14.56 o 
  18   1   3     1257.65     1325.89     39.15 o 
 -18   2   3      711.22      749.14     16.42 o 
 -17   2   3      481.21      479.06     12.53 o 
 -16   2   3      343.71      340.07      9.23 o 
 -15   2   3      552.84      547.43     12.73 o 
 -14   2   3      810.44      823.10     10.92 o 
 -13   2   3     2766.25     2714.65     27.32 o 
 -12   2   3      671.72      681.26      9.08 o 
 -11   2   3      320.63      323.19      5.75 o 
 -10   2   3      284.57      289.00      7.70 o 
  -9   2   3      436.89      421.07      6.01 o 
  -8   2   3      711.91      742.59      8.25 o 
  -7   2   3     1078.75     1083.16     11.41 o 
  -6   2   3      121.64      135.94      2.83 o 
  -5   2   3      627.80      629.79      7.17 o 
  -4   2   3      277.09      291.72      4.01 o 
  -3   2   3      586.03      634.09      6.45 o 
  -2   2   3      124.21      126.06      2.29 o 
  -1   2   3      348.02      355.54      3.47 o 
   0   2   3        0.60        0.92      0.50 o 
   1   2   3      341.08      347.26      4.49 o 
   2   2   3      126.09      125.59      2.36 o 
   3   2   3      590.17      636.54      7.16 o 
   4   2   3      279.83      292.85      4.40 o 
   5   2   3      629.33      632.20      6.76 o 
   6   2   3      130.75      139.99      3.23 o 
   7   2   3     1079.64     1080.26     11.32 o 
   8   2   3      723.30      746.78      9.06 o 
   9   2   3      435.18      428.71      6.69 o 
  10   2   3      273.20      279.15      5.55 o 
  11   2   3      358.46      352.05      6.51 o 
  12   2   3      699.78      700.46      9.27 o 
  13   2   3     2775.31     2706.93     24.30 o 
  14   2   3      804.05      820.37     11.54 o 
  15   2   3      562.20      576.66      9.63 o 
  16   2   3      350.63      350.05     10.25 o 
  17   2   3      495.06      510.92     12.79 o 
  18   2   3      715.72      746.54     16.39 o 
 -18   3   3      375.05      374.48     11.49 o 
 -17   3   3      491.76      507.99     17.37 o 
 -16   3   3      204.81      198.58      7.27 o 
 -15   3   3      738.26      735.95     13.67 o 
 -14   3   3      448.74      444.41      8.66 o 
 -13   3   3      331.94      321.65      7.03 o 
 -12   3   3      733.67      728.57     10.14 o 
 -11   3   3      265.62      267.44      5.57 o 
 -10   3   3      742.40      739.08      8.99 o 
  -9   3   3       26.07       31.88      2.04 o 
  -8   3   3     1572.75     1609.83     15.81 o 
  -7   3   3      360.84      392.59      5.02 o 
  -6   3   3      218.39      226.06      3.94 o 
  -5   3   3      693.57      697.56      8.19 o 
  -4   3   3      232.13      243.25      3.96 o 
  -3   3   3       70.37       80.48      2.27 o 
  -2   3   3      533.54      563.85      6.32 o 
  -1   3   3       97.66       94.93      3.09 o 
   0   3   3      638.27      679.66      6.75 o 
   1   3   3       98.27       98.74      2.41 o 
   2   3   3      542.11      559.66      6.66 o 
   3   3   3       68.52       73.92      2.35 o 
   4   3   3      217.56      236.35      4.92 o 
   5   3   3      682.09      690.10      8.96 o 
   6   3   3      217.71      213.57      4.23 o 
   7   3   3      370.73      412.62      6.41 o 
   8   3   3     1580.15     1621.46     15.28 o 
   9   3   3       22.34       28.49      2.09 o 
  10   3   3      726.09      707.24      9.69 o 
  11   3   3      259.51      252.33      5.39 o 
  12   3   3      739.84      751.26     13.01 o 
  13   3   3      322.01      303.27      6.57 o 
  14   3   3      430.20      450.80      8.27 o 
  15   3   3      749.29      738.77     14.62 o 
  16   3   3      207.77      199.00      6.84 o 
  17   3   3      493.82      504.87     11.81 o 
  18   3   3      373.22      363.69     11.27 o 
 -17   4   3      723.58      696.71     15.53 o 
 -16   4   3      233.95      224.28      7.91 o 
 -15   4   3      990.35     1022.42     16.95 o 
 -14   4   3      480.23      485.07      9.93 o 
 -13   4   3     2051.58     1992.57     21.94 o 
 -12   4   3      201.38      193.01      5.44 o 
 -11   4   3      254.47      248.06      5.26 o 
 -10   4   3      361.15      372.59      7.42 o 
  -9   4   3     1221.64     1201.21     12.43 o 
  -8   4   3      284.09      279.94      5.32 o 
  -7   4   3      847.95      848.26      9.33 o 
  -6   4   3      102.85      105.64      2.56 o 
  -5   4   3      306.58      298.25      4.93 o 
  -4   4   3      219.02      226.97      4.18 o 
  -3   4   3     1086.14     1115.10     10.34 o 
  -2   4   3      203.75      215.75      3.62 o 
  -1   4   3      165.72      182.39      3.64 o 
   0   4   3     1532.90     1524.98     20.45 o 
   1   4   3      165.35      196.23      4.92 o 
   2   4   3      207.48      221.50      3.89 o 
   3   4   3     1091.38     1115.92     11.77 o 
   4   4   3      213.32      225.42      4.93 o 
   5   4   3      309.98      291.86      5.15 o 
   6   4   3       96.28       96.89      3.27 o 
   7   4   3      831.09      805.52      9.49 o 
   8   4   3      285.19      271.55      5.53 o 
   9   4   3     1211.76     1190.32     12.88 o 
  10   4   3      346.54      357.26      6.42 o 
  11   4   3      231.74      246.78      6.16 o 
  12   4   3      192.58      189.08      5.68 o 
  13   4   3     2047.51     1962.23     20.73 o 
  14   4   3      480.02      481.60      9.30 o 
  15   4   3      966.84      999.08     14.67 o 
  16   4   3      225.38      238.35     11.13 o 
  17   4   3      709.34      690.03     14.36 o 
 -17   5   3       85.41       86.37      6.31 o 
 -16   5   3      901.82      936.22     18.27 o 
 -15   5   3      238.62      239.76     11.63 o 
 -14   5   3      838.65      802.92     15.80 o 
 -13   5   3      217.40      202.61      6.79 o 
 -12   5   3      681.95      679.20     11.45 o 
 -11   5   3      415.36      427.27      7.51 o 
 -10   5   3     1505.20     1439.02     15.71 o 
  -9   5   3      367.09      365.07      6.48 o 
  -8   5   3      773.89      804.50     10.24 o 
  -7   5   3      741.70      738.14      9.51 o 
  -6   5   3      300.02      292.64      4.94 o 
  -5   5   3      471.71      491.34      7.36 o 
  -4   5   3       41.01       49.97      2.60 o 
  -3   5   3       48.43       63.24      2.53 o 
  -2   5   3      218.97      245.17      4.78 o 
  -1   5   3      688.34      726.45      9.00 o 
   0   5   3        6.85       13.97      1.62 o 
   1   5   3      684.42      733.29      9.60 o 
   2   5   3      224.04      249.75      5.44 o 
   3   5   3       50.23       53.29      2.92 o 
   4   5   3       38.62       46.52      2.01 o 
   5   5   3      454.85      456.80      7.06 o 
   6   5   3      304.35      287.51      5.61 o 
   7   5   3      753.99      756.25      9.36 o 
   8   5   3      773.00      782.74      9.91 o 
   9   5   3      364.06      362.72      6.50 o 
  10   5   3     1498.22     1469.71     15.53 o 
  11   5   3      407.97      400.10      8.17 o 
  12   5   3      677.57      670.73     11.15 o 
  13   5   3      209.13      196.95      5.69 o 
  14   5   3      821.01      823.23     12.18 o 
  15   5   3      242.66      251.63      7.20 o 
  16   5   3      895.26      914.75     16.80 o 
  17   5   3       86.49       90.90      6.01 o 
 -16   6   3       93.72       79.88      6.04 o 
 -15   6   3      953.01      962.39     18.42 o 
 -14   6   3      382.25      383.76     10.62 o 
 -13   6   3      675.64      635.23     11.74 o 
 -12   6   3      340.66      341.84      8.13 o 
 -11   6   3      263.16      272.87      7.02 o 
 -10   6   3      301.89      299.69      6.68 o 
  -9   6   3      662.63      648.15     16.88 o 
  -8   6   3     1265.64     1234.35     14.26 o 
  -7   6   3      147.25      145.14      3.88 o 
  -6   6   3      286.59      302.63      5.24 o 
  -5   6   3      122.15      124.73      3.31 o 
  -4   6   3      560.81      537.37      6.75 o 
  -3   6   3      738.36      760.31     10.02 o 
  -2   6   3      174.84      160.63      3.81 o 
  -1   6   3       57.67       74.05      2.77 o 
   0   6   3      346.50      351.77      7.03 o 
   1   6   3       57.05       71.08      3.55 o 
   2   6   3      172.96      159.31      3.88 o 
   3   6   3      738.80      743.92     11.96 o 
   4   6   3      563.54      534.03      8.02 o 
   5   6   3      131.11      133.68      4.07 o 
   6   6   3      291.80      291.02      6.92 o 
   7   6   3      144.65      138.87      4.17 o 
   8   6   3     1269.14     1232.53     13.74 o 
   9   6   3      669.50      653.77      9.97 o 
  10   6   3      299.76      296.94      7.07 o 
  11   6   3      271.70      265.19      7.22 o 
  12   6   3      347.58      343.46      8.00 o 
  13   6   3      682.35      655.06     10.70 o 
  14   6   3      383.04      395.10      8.38 o 
  15   6   3      958.98      983.31     17.51 o 
  16   6   3       96.30       95.77      6.04 o 
 -15   7   3      338.75      324.73     10.37 o 
 -14   7   3      223.50      233.51      8.38 o 
 -13   7   3      224.30      224.71      7.65 o 
 -12   7   3      364.60      350.19      8.55 o 
 -11   7   3      529.31      513.48     10.13 o 
 -10   7   3      355.22      347.97      8.81 o 
  -9   7   3      325.08      331.07      7.55 o 
  -8   7   3      409.00      403.63     13.05 o 
  -7   7   3      593.23      573.95      8.53 o 
  -6   7   3       68.67       69.82      3.11 o 
  -5   7   3       58.11       55.96      2.68 o 
  -4   7   3       30.41       29.24      2.10 o 
  -3   7   3      199.63      208.69      4.34 o 
  -2   7   3      255.67      245.52      6.25 o 
  -1   7   3      188.01      185.02      4.11 o 
   0   7   3       34.98       36.94      2.35 o 
   1   7   3      185.33      188.01      5.88 o 
   2   7   3      256.02      253.09      4.94 o 
   3   7   3      200.87      204.13      5.13 o 
   4   7   3       26.79       25.07      2.41 o 
   5   7   3       56.68       56.53      3.25 o 
   6   7   3       70.00       66.02      3.27 o 
   7   7   3      604.35      573.58      9.24 o 
   8   7   3      412.77      403.38      7.78 o 
   9   7   3      318.27      315.78      7.44 o 
  10   7   3      359.89      363.96      8.13 o 
  11   7   3      542.52      529.85     10.15 o 
  12   7   3      381.04      355.16      8.45 o 
  13   7   3      224.36      230.19      6.60 o 
  14   7   3      234.18      248.20      7.88 o 
  15   7   3      342.94      342.39     10.00 o 
 -14   8   3      317.62      303.46     14.86 o 
 -13   8   3      219.80      213.18      7.75 o 
 -12   8   3       56.43       53.80      4.56 o 
 -11   8   3       49.07       42.53      3.81 o 
 -10   8   3       47.07       48.46      3.82 o 
  -9   8   3      249.63      248.04      7.90 o 
  -8   8   3      211.52      213.18      5.98 o 
  -7   8   3      144.09      147.03      4.90 o 
  -6   8   3       74.56       72.87      3.59 o 
  -5   8   3       89.46       90.60      3.63 o 
  -4   8   3       64.35       57.81      3.00 o 
  -3   8   3      383.75      384.18      6.51 o 
  -2   8   3       14.79       17.02      2.13 o 
  -1   8   3      399.83      388.65      6.65 o 
   0   8   3        6.71        2.70      1.60 o 
   1   8   3      408.41      400.53      7.63 o 
   2   8   3       14.64       13.52      2.14 o 
   3   8   3      377.16      370.38      7.86 o 
   4   8   3       64.13       57.43      4.32 o 
   5   8   3       91.36       93.72      4.28 o 
   6   8   3       75.61       75.21      4.55 o 
   7   8   3      139.70      139.30      4.95 o 
   8   8   3      211.44      210.63      6.00 o 
   9   8   3      253.00      247.71      7.80 o 
  10   8   3       48.95       50.12      3.93 o 
  11   8   3       48.53       46.93      3.93 o 
  12   8   3       55.33       51.12      4.08 o 
  13   8   3      222.52      209.39      8.60 o 
  14   8   3      318.18      311.73     11.46 o 
 -12   9   3      280.56      278.19      8.85 o 
 -11   9   3       12.83        9.30      3.15 o 
 -10   9   3      353.35      339.37      8.60 o 
  -9   9   3       21.83       16.31      3.06 o 
  -8   9   3      584.13      576.59     10.37 o 
  -7   9   3       25.35       22.11      3.46 o 
  -6   9   3       90.36       88.15      5.23 o 
  -5   9   3      123.47      123.94      4.43 o 
  -4   9   3       56.01       66.21      3.23 o 
  -3   9   3       44.64       47.07      3.27 o 
  -2   9   3      169.27      154.99      6.31 o 
  -1   9   3       96.67       96.34      4.22 o 
   0   9   3       23.42       30.58      2.81 o 
   1   9   3       96.28      100.33      4.14 o 
   2   9   3      171.01      163.38      5.68 o 
   3   9   3       45.33       45.26      3.59 o 
   4   9   3       52.27       55.04      3.87 o 
   5   9   3      121.31      117.27      4.76 o 
   6   9   3       88.02       90.78      6.60 o 
   7   9   3       23.49       17.17      2.69 o 
   8   9   3      582.70      574.73     10.90 o 
   9   9   3       20.40       14.14      2.95 o 
  10   9   3      348.97      356.43      9.25 o 
  11   9   3       11.25       10.33      3.25 o 
  12   9   3      276.29      305.58      8.78 o 
 -11  10   3      473.82      490.79     16.87 o 
 -10  10   3       10.74       12.55      3.67 o 
  -9  10   3      129.10      117.99      6.15 o 
  -8  10   3      154.96      152.86      6.51 o 
  -7  10   3      184.34      173.95      8.16 o 
  -6  10   3       30.56       28.38      3.73 o 
  -5  10   3      170.15      159.10      5.72 o 
  -4  10   3       49.36       40.62      3.23 o 
  -3  10   3       37.56       36.65      3.73 o 
  -2  10   3       64.80       57.47      4.32 o 
  -1  10   3      116.84      113.35      5.52 o 
   0  10   3       76.15       70.43      4.67 o 
   1  10   3      118.43      109.46      5.19 o 
   2  10   3       65.92       64.05      5.67 o 
   3  10   3       35.92       30.42      3.48 o 
   4  10   3       48.29       46.29      3.64 o 
   5  10   3      173.65      151.04      5.60 o 
   6  10   3       30.05       25.85      3.43 o 
   7  10   3      183.41      188.28      6.96 o 
   8  10   3      153.68      158.62      7.10 o 
   9  10   3      127.81      132.52      6.71 o 
  10  10   3       11.42        9.83      3.19 o 
  11  10   3      467.00      471.77     11.07 o 
  -8  11   3      127.30      124.95      6.91 o 
  -7  11   3      114.82      119.38      6.27 o 
  -6  11   3       13.82        5.98      3.13 o 
  -5  11   3      105.83      106.50      7.26 o 
  -4  11   3       26.56       22.54      3.26 o 
  -3  11   3      174.42      157.27     10.87 o 
  -2  11   3       20.92       15.92      4.08 o 
  -1  11   3       31.92       28.09      3.91 o 
   0  11   3       25.46       28.38      4.74 o 
   1  11   3       31.44       25.08      4.31 o 
   2  11   3       21.78       23.14      3.44 o 
   3  11   3      176.15      170.15      7.18 o 
   4  11   3       27.27       30.09      3.90 o 
   5  11   3      106.25      111.25      7.15 o 
   6  11   3       16.06       16.05      3.60 o 
   7  11   3      112.33      118.90      6.51 o 
   8  11   3      128.94      123.34      6.10 o 
  -4  12   3      146.03      140.05      5.63 o 
  -3  12   3       34.56       29.42      4.13 o 
  -2  12   3       93.49       92.48      7.45 o 
  -1  12   3        5.34        3.62      3.41 o 
   0  12   3        6.61        6.64      3.67 o 
   1  12   3        5.91        5.07      3.26 o 
   2  12   3       93.70       86.41      5.90 o 
   3  12   3       33.00       33.29      4.15 o 
   4  12   3      146.30      143.67      6.65 o 
   0   0   4    50387.00    49839.24    553.84 o 
   1   0   4     2712.93     2718.14     20.74 o 
   2   0   4    29886.98    29700.53    191.93 o 
   3   0   4     1618.82     1646.42     18.02 o 
   4   0   4    20818.25    20847.95    136.16 o 
   5   0   4      771.83      774.87      7.92 o 
   6   0   4    20808.01    20845.36    178.09 o 
   7   0   4      602.53      585.33      7.65 o 
   8   0   4    12093.03    11808.53    103.41 o 
   9   0   4        0.54        6.30      1.52 o 
  10   0   4     5206.41     5126.45     45.16 o 
  11   0   4      695.97      693.48      9.49 o 
  12   0   4     3831.90     3764.20     33.18 o 
  13   0   4       74.26       69.78      3.64 o 
  14   0   4     2422.72     2394.14     24.14 o 
  15   0   4        4.30        3.40      2.03 o 
  16   0   4      574.54      578.01     15.25 o 
  17   0   4       14.76       13.85      3.20 o 
  18   0   4      344.58      323.10     12.31 o 
 -18   1   4      119.26      121.48      6.95 o 
 -17   1   4      843.84      878.00     18.83 o 
 -16   1   4      339.15      328.69      7.42 o 
 -15   1   4     1505.65     1472.10     15.54 o 
 -14   1   4      412.71      410.52      7.05 o 
 -13   1   4     2900.55     2897.76     25.73 o 
 -12   1   4      864.10      849.29     10.65 o 
 -11   1   4     4079.99     4087.89     35.01 o 
 -10   1   4     1376.44     1362.39     14.53 o 
  -9   1   4     5191.19     5121.65     48.49 o 
  -8   1   4     1943.51     1931.96     21.12 o 
  -7   1   4    15973.27    15982.47    126.49 o 
  -6   1   4     2798.76     2785.32     23.50 o 
  -5   1   4    13669.02    13483.98     99.24 o 
  -4   1   4     1215.89     1215.17     12.93 o 
  -3   1   4    15556.03    15605.16    102.33 o 
  -2   1   4      510.30      500.25      5.27 o 
  -1   1   4    23244.84    23656.13    155.08 o 
   0   1   4     2460.58     2518.09     21.49 o 
   1   1   4    23446.28    23942.02    186.28 o 
   2   1   4      529.21      519.15      5.13 o 
   3   1   4    15399.25    15503.13    102.43 o 
   4   1   4     1241.97     1246.20     11.09 o 
   5   1   4    13660.87    13301.39    137.22 o 
   6   1   4     2826.07     2873.97     31.58 o 
   7   1   4    15963.64    15910.06    150.99 o 
   8   1   4     1943.94     1937.22     19.25 o 
   9   1   4     5145.16     5152.02     44.73 o 
  10   1   4     1409.89     1367.57     16.79 o 
  11   1   4     4054.66     3980.54     34.55 o 
  12   1   4      889.80      890.55     11.54 o 
  13   1   4     2890.22     2852.95     29.67 o 
  14   1   4      422.11      406.69      7.98 o 
  15   1   4     1505.67     1454.42     22.84 o 
  16   1   4      343.27      329.55      7.49 o 
  17   1   4      838.00      885.31     14.82 o 
  18   1   4      120.94      126.00      7.01 o 
 -17   2   4       86.22       89.50      6.02 o 
 -16   2   4     1520.70     1566.99     19.64 o 
 -15   2   4      329.18      330.90      7.26 o 
 -14   2   4     3544.56     3528.84     34.43 o 
 -13   2   4     1028.23     1037.86     12.27 o 
 -12   2   4     3301.45     3236.91     33.88 o 
 -11   2   4     1078.09     1074.47     14.45 o 
 -10   2   4     3400.72     3368.87     38.02 o 
  -9   2   4      836.41      826.12     14.37 o 
  -8   2   4     4819.51     4686.10     44.99 o 
  -7   2   4     1095.35     1059.84     13.69 o 
  -6   2   4     6273.96     6270.12     56.79 o 
  -5   2   4     1396.29     1387.43     12.34 o 
  -4   2   4     3344.47     3274.30     23.51 o 
  -3   2   4      744.55      750.74      7.16 o 
  -2   2   4     3619.19     3692.90     26.72 o 
  -1   2   4      423.06      441.37      5.78 o 
   0   2   4    10859.76    11176.34     79.12 o 
   1   2   4      410.71      427.33      4.76 o 
   2   2   4     3652.46     3762.39     26.95 o 
   3   2   4      749.77      744.76      7.46 o 
   4   2   4     3311.81     3249.21     31.19 o 
   5   2   4     1429.37     1438.48     15.11 o 
   6   2   4     6185.39     6235.18     49.09 o 
   7   2   4     1127.06     1127.55     17.09 o 
   8   2   4     4833.94     4714.50     47.31 o 
   9   2   4      850.69      820.75      9.98 o 
  10   2   4     3368.38     3349.93     29.49 o 
  11   2   4     1088.05     1063.76     12.80 o 
  12   2   4     3288.23     3234.02     29.63 o 
  13   2   4     1039.73     1031.27     13.29 o 
  14   2   4     3531.70     3512.34     32.70 o 
  15   2   4      333.51      319.35      8.55 o 
  16   2   4     1519.76     1533.83     34.04 o 
  17   2   4       90.54       89.18      5.27 o 
 -17   3   4     1436.62     1477.29     23.98 o 
 -16   3   4      277.23      281.62      8.31 o 
 -15   3   4     2508.02     2502.32     38.31 o 
 -14   3   4      320.47      327.73      8.39 o 
 -13   3   4     3311.88     3318.18     30.05 o 
 -12   3   4       88.76       85.89      3.84 o 
 -11   3   4     3364.96     3334.62     31.46 o 
 -10   3   4      160.88      166.48      5.99 o 
  -9   3   4     2940.95     2886.79     30.79 o 
  -8   3   4     1265.22     1235.58     23.15 o 
  -7   3   4     3962.88     3868.33     56.77 o 
  -6   3   4      363.04      374.80      6.47 o 
  -5   3   4     3971.48     3923.61     35.03 o 
  -4   3   4      112.02      113.99      3.49 o 
  -3   3   4     1774.79     1752.59     13.36 o 
  -2   3   4      635.43      684.66      6.48 o 
  -1   3   4     2878.79     2991.14     21.30 o 
   0   3   4      303.55      331.42      4.45 o 
   1   3   4     2967.00     3099.20     21.42 o 
   2   3   4      633.94      665.08      6.85 o 
   3   3   4     1702.68     1686.35     14.61 o 
   4   3   4      100.95      102.24      3.88 o 
   5   3   4     4008.28     3993.09     35.55 o 
   6   3   4      372.92      389.66      6.78 o 
   7   3   4     3996.35     3919.54     35.94 o 
   8   3   4     1243.88     1210.89     12.24 o 
   9   3   4     2900.49     2868.80     30.67 o 
  10   3   4      159.14      167.08      4.33 o 
  11   3   4     3420.85     3366.99     28.78 o 
  12   3   4       86.73       89.11      3.71 o 
  13   3   4     3265.20     3282.79     29.26 o 
  14   3   4      313.16      303.30      8.90 o 
  15   3   4     2545.30     2517.60     27.64 o 
  16   3   4      274.78      269.45      7.56 o 
  17   3   4     1425.53     1474.66     24.13 o 
 -17   4   4       94.05       85.81      5.84 o 
 -16   4   4     1150.70     1137.58     19.72 o 
 -15   4   4      520.48      503.64     10.16 o 
 -14   4   4     2669.09     2656.21     27.62 o 
 -13   4   4      350.02      360.08      7.55 o 
 -12   4   4     2679.42     2593.26     26.48 o 
 -11   4   4     1227.74     1197.73     16.67 o 
 -10   4   4     3994.39     4000.01     37.81 o 
  -9   4   4     1571.55     1509.65     17.57 o 
  -8   4   4     5292.11     5079.90     46.19 o 
  -7   4   4      950.36      944.36     13.54 o 
  -6   4   4     6780.24     6645.73     56.76 o 
  -5   4   4      722.97      710.80      9.88 o 
  -4   4   4     6014.81     5958.56     47.81 o 
  -3   4   4      703.05      711.64      8.91 o 
  -2   4   4     6143.10     6059.22     49.82 o 
  -1   4   4     1340.03     1399.92     21.36 o 
   0   4   4    12984.13    13020.20     92.13 o 
   1   4   4     1309.65     1394.42     27.30 o 
   2   4   4     6164.53     6088.40     47.80 o 
   3   4   4      684.68      699.33      9.52 o 
   4   4   4     6089.11     6000.64     55.36 o 
   5   4   4      713.19      693.80     10.70 o 
   6   4   4     6752.60     6619.68     57.32 o 
   7   4   4      924.62      928.19     12.54 o 
   8   4   4     5316.13     5107.73     42.73 o 
   9   4   4     1544.00     1507.97     16.67 o 
  10   4   4     4060.03     4025.21     33.17 o 
  11   4   4     1211.82     1161.51     13.38 o 
  12   4   4     2667.53     2619.94     24.34 o 
  13   4   4      347.05      368.60      8.05 o 
  14   4   4     2676.00     2680.08     28.72 o 
  15   4   4      510.06      511.30     12.77 o 
  16   4   4     1153.83     1141.33     19.25 o 
  17   4   4       88.74       90.56      5.44 o 
 -16   5   4       79.10       64.56      4.96 o 
 -15   5   4      849.56      829.55     27.79 o 
 -14   5   4      121.25      117.00      5.42 o 
 -13   5   4     1958.32     1923.27     23.81 o 
 -12   5   4      326.89      327.28      8.45 o 
 -11   5   4     3387.27     3363.03     37.29 o 
 -10   5   4      143.35      158.67      5.48 o 
  -9   5   4     4973.96     4884.07     44.84 o 
  -8   5   4     1330.99     1320.60     16.12 o 
  -7   5   4     6425.44     6256.62     57.44 o 
  -6   5   4      537.73      541.15      9.61 o 
  -5   5   4    15549.35    15227.33    122.46 o 
  -4   5   4      634.25      642.28      8.79 o 
  -3   5   4    12212.92    12094.09     91.15 o 
  -2   5   4     1076.66     1093.04     11.48 o 
  -1   5   4    16095.28    16284.57    128.25 o 
   0   5   4      334.38      349.41     11.43 o 
   1   5   4    16166.16    15998.53    120.27 o 
   2   5   4     1065.88     1055.39     13.71 o 
   3   5   4    12177.43    11902.03     98.36 o 
   4   5   4      624.78      623.06      9.74 o 
   5   5   4    15570.00    15279.57    123.84 o 
   6   5   4      537.21      540.80     10.60 o 
   7   5   4     6471.10     6270.12     55.43 o 
   8   5   4     1312.16     1270.79     15.11 o 
   9   5   4     4961.94     4888.36     39.18 o 
  10   5   4      131.82      135.12      4.29 o 
  11   5   4     3436.32     3373.61     29.63 o 
  12   5   4      325.62      310.67      7.34 o 
  13   5   4     1929.17     1927.74     22.58 o 
  14   5   4      114.81      125.01      6.13 o 
  15   5   4      873.26      868.65     14.94 o 
  16   5   4       76.57       72.04      5.81 o 
 -15   6   4       65.55       70.88      6.83 o 
 -14   6   4     1011.86      991.44     19.33 o 
 -13   6   4      370.35      375.81     13.03 o 
 -12   6   4     1460.79     1473.39     26.33 o 
 -11   6   4      436.92      420.47     10.17 o 
 -10   6   4     3099.10     3076.85     33.96 o 
  -9   6   4      309.52      315.13      8.05 o 
  -8   6   4     4910.43     4920.28     48.39 o 
  -7   6   4      258.72      245.54      6.88 o 
  -6   6   4     7760.16     7605.80     65.03 o 
  -5   6   4     1176.25     1154.07     14.66 o 
  -4   6   4     8870.73     8656.06     72.29 o 
  -3   6   4      441.27      424.90      8.93 o 
  -2   6   4    11010.85    10766.69     89.23 o 
  -1   6   4     1281.66     1244.08     15.52 o 
   0   6   4    16131.69    16006.08    157.56 o 
   1   6   4     1257.07     1208.51     14.75 o 
   2   6   4    11032.25    10735.89    107.19 o 
   3   6   4      452.09      415.56     11.38 o 
   4   6   4     8877.11     8594.09     73.55 o 
   5   6   4     1186.58     1136.50     15.14 o 
   6   6   4     7704.97     7522.29     71.29 o 
   7   6   4      271.32      269.22      8.72 o 
   8   6   4     4935.83     4813.01     42.21 o 
   9   6   4      316.58      322.18      6.22 o 
  10   6   4     3075.86     3040.70     29.04 o 
  11   6   4      438.30      449.97      8.77 o 
  12   6   4     1457.02     1435.37     23.10 o 
  13   6   4      380.70      376.13      8.56 o 
  14   6   4     1011.44      985.45     16.62 o 
  15   6   4       65.08       73.10      5.32 o 
 -14   7   4      274.23      285.45     10.29 o 
 -13   7   4     1194.99     1210.13     20.26 o 
 -12   7   4      731.90      725.25     16.90 o 
 -11   7   4     1659.69     1674.86     27.43 o 
 -10   7   4      747.71      724.08     14.61 o 
  -9   7   4     2002.80     1970.37     24.94 o 
  -8   7   4      689.17      721.22     15.34 o 
  -7   7   4     1423.05     1404.37     26.23 o 
  -6   7   4     1073.51     1061.08     15.81 o 
  -5   7   4     4983.69     4743.27     47.08 o 
  -4   7   4      716.34      689.68     11.00 o 
  -3   7   4     3228.03     3218.28     31.49 o 
  -2   7   4      479.42      476.47      8.85 o 
  -1   7   4     3225.15     3225.68     31.76 o 
   0   7   4        3.64        4.00      2.20 o 
   1   7   4     3270.51     3279.62     32.54 o 
   2   7   4      476.49      474.63      9.15 o 
   3   7   4     3180.80     3155.50     32.16 o 
   4   7   4      731.86      705.01     14.07 o 
   5   7   4     4971.51     4747.51     49.19 o 
   6   7   4     1091.13     1085.43     15.49 o 
   7   7   4     1402.35     1401.75     16.92 o 
   8   7   4      692.51      706.24     10.00 o 
   9   7   4     1996.47     1973.41     20.93 o 
  10   7   4      765.24      759.42     11.29 o 
  11   7   4     1637.31     1632.92     20.24 o 
  12   7   4      741.61      760.29     17.01 o 
  13   7   4     1193.52     1206.57     19.52 o 
  14   7   4      282.41      286.37      9.80 o 
 -13   8   4      156.85      164.46      9.37 o 
 -12   8   4     1090.20     1143.90     22.62 o 
 -11   8   4      175.53      169.06     13.12 o 
 -10   8   4     1283.91     1257.38     23.29 o 
  -9   8   4      450.75      443.79     21.53 o 
  -8   8   4     1054.52     1002.05     19.75 o 
  -7   8   4       89.07       87.33      6.21 o 
  -6   8   4      869.79      851.49     18.03 o 
  -5   8   4      298.45      284.39      7.94 o 
  -4   8   4      569.09      578.68     11.25 o 
  -3   8   4       76.32       78.79      4.32 o 
  -2   8   4      680.22      639.39     12.11 o 
  -1   8   4       60.22       60.18      4.41 o 
   0   8   4      770.91      787.70     12.75 o 
   1   8   4       57.48       58.27      4.13 o 
   2   8   4      675.38      640.51     11.43 o 
   3   8   4       81.36       81.75      4.70 o 
   4   8   4      570.27      552.00     10.74 o 
   5   8   4      301.00      288.92      8.47 o 
   6   8   4      850.57      867.55     16.44 o 
   7   8   4       97.64       95.22      5.05 o 
   8   8   4     1056.78     1061.94     15.91 o 
   9   8   4      450.34      447.53      8.30 o 
  10   8   4     1265.71     1249.70     17.60 o 
  11   8   4      179.91      185.58      7.20 o 
  12   8   4     1089.89     1095.81     32.82 o 
  13   8   4      157.60      165.30      7.18 o 
 -11   9   4     1190.80     1234.40     24.17 o 
 -10   9   4      221.81      214.36      9.82 o 
  -9   9   4     1172.28     1169.84     22.79 o 
  -8   9   4      341.69      359.90     11.68 o 
  -7   9   4      668.18      671.78     16.09 o 
  -6   9   4      116.44      108.53      6.50 o 
  -5   9   4     1659.77     1645.59     24.66 o 
  -4   9   4       96.66      100.25      7.30 o 
  -3   9   4      917.29      879.63     22.74 o 
  -2   9   4      116.53      110.33      6.55 o 
  -1   9   4      695.24      701.18     14.96 o 
   0   9   4        8.75        4.12      3.01 o 
   1   9   4      684.22      669.85     13.51 o 
   2   9   4      112.22      106.95      6.02 o 
   3   9   4      928.47      938.07     16.49 o 
   4   9   4       92.39       97.82      6.30 o 
   5   9   4     1662.87     1599.33     23.40 o 
   6   9   4      114.01      113.82      5.68 o 
   7   9   4      674.75      677.21     12.72 o 
   8   9   4      332.50      335.89      9.67 o 
   9   9   4     1178.78     1164.59     22.71 o 
  10   9   4      216.69      236.45     10.21 o 
  11   9   4     1205.28     1237.02     19.57 o 
  -9  10   4      260.39      262.27     13.69 o 
  -8  10   4     1425.80     1459.63     49.17 o 
  -7  10   4      249.02      248.74     12.98 o 
  -6  10   4     1914.50     1911.70     33.65 o 
  -5  10   4      376.60      365.88     13.19 o 
  -4  10   4     2121.00     2137.52     44.42 o 
  -3  10   4      120.36      107.76      8.34 o 
  -2  10   4     2608.90     2611.71     35.99 o 
  -1  10   4      136.46      145.65      8.09 o 
   0  10   4     2747.67     2778.47     40.10 o 
   1  10   4      137.83      139.62      7.97 o 
   2  10   4     2603.35     2590.39     47.94 o 
   3  10   4      114.97      117.23      8.32 o 
   4  10   4     2137.38     2150.68     32.00 o 
   5  10   4      372.76      364.72     11.07 o 
   6  10   4     1930.78     1978.88     29.16 o 
   7  10   4      237.54      245.19      9.58 o 
   8  10   4     1425.72     1409.46     26.40 o 
   9  10   4      255.03      253.43     10.99 o 
  -7  11   4     1279.51     1411.37     38.54 o 
  -6  11   4      122.30      132.73     10.96 o 
  -5  11   4     2502.63     2578.72     82.05 o 
  -4  11   4      157.02      152.48     11.36 o 
  -3  11   4     2529.83     2636.42     66.37 o 
  -2  11   4       58.23       58.71      7.30 o 
  -1  11   4     2825.17     3033.24     46.11 o 
   0  11   4      330.77      306.40     14.88 o 
   1  11   4     2828.84     3047.05     53.15 o 
   2  11   4       57.93       62.24     13.52 o 
   3  11   4     2526.62     2564.51     41.58 o 
   4  11   4      154.66      144.82      8.21 o 
   5  11   4     2505.61     2609.55     36.41 o 
   6  11   4      124.80      131.83      7.98 o 
   7  11   4     1285.51     1332.37     63.56 o 
   1   0   5       62.59       70.43      1.84 o 
   2   0   5       49.66       49.96      1.61 o 
   3   0   5        7.22        6.94      0.88 o 
   4   0   5      316.74      319.46      4.39 o 
   5   0   5      105.23      110.76      3.53 o 
   6   0   5      275.68      278.55      6.71 o 
   7   0   5        4.55        4.87      1.76 o 
   8   0   5      162.55      168.13      5.70 o 
   9   0   5      231.94      249.26      7.21 o 
  10   0   5      204.94      195.81      5.01 o 
  11   0   5      104.93      103.29      4.34 o 
  12   0   5      339.43      316.32      7.62 o 
  13   0   5      776.06      753.06     17.19 o 
  14   0   5      702.39      714.08     13.84 o 
  15   0   5       84.50       93.09      4.94 o 
  16   0   5      287.28      282.05      8.22 o 
  17   0   5      293.86      265.51     16.13 o 
 -17   1   5      544.89      542.19     17.70 o 
 -16   1   5      164.52      167.16      6.72 o 
 -15   1   5      334.15      326.95      8.33 o 
 -14   1   5      342.11      332.42      8.13 o 
 -13   1   5     1780.77     1769.23     21.04 o 
 -12   1   5      200.00      198.45      6.80 o 
 -11   1   5      148.55      157.38      4.93 o 
 -10   1   5      134.01      129.03      4.29 o 
  -9   1   5     1270.91     1225.02     14.38 o 
  -8   1   5      347.44      369.58      8.14 o 
  -7   1   5      593.06      567.72     11.57 o 
  -6   1   5      171.70      185.15      6.56 o 
  -5   1   5       59.90       56.56      3.82 o 
  -4   1   5      327.32      333.28      5.20 o 
  -3   1   5      389.32      409.49      4.99 o 
  -2   1   5      379.20      388.28      4.68 o 
  -1   1   5     1026.31     1053.65      9.23 o 
   0   1   5        8.85        7.51      1.24 o 
   1   1   5     1032.04     1046.43     11.27 o 
   2   1   5      379.01      386.43      4.42 o 
   3   1   5      386.96      402.49      5.33 o 
   4   1   5      325.02      321.86      5.73 o 
   5   1   5       62.52       62.11      3.90 o 
   6   1   5      164.24      170.23      5.24 o 
   7   1   5      592.01      581.42     10.68 o 
   8   1   5      348.53      357.77      8.44 o 
   9   1   5     1251.74     1215.54     18.34 o 
  10   1   5      123.91      122.93      5.74 o 
  11   1   5      138.72      141.31      4.55 o 
  12   1   5      197.61      192.23      5.84 o 
  13   1   5     1768.26     1741.35     19.79 o 
  14   1   5      339.34      345.26      6.93 o 
  15   1   5      312.60      307.21      6.85 o 
  16   1   5      164.06      163.84      6.99 o 
  17   1   5      529.16      492.97     16.54 o 
 -16   2   5      900.67      945.46     22.28 o 
 -15   2   5       81.89       88.36      7.54 o 
 -14   2   5     1494.78     1570.24     21.64 o 
 -13   2   5      300.64      287.38      8.05 o 
 -12   2   5     1054.80     1042.05     15.80 o 
 -11   2   5      104.26      102.00      5.02 o 
 -10   2   5      843.46      829.38     13.63 o 
  -9   2   5      638.37      605.51     10.80 o 
  -8   2   5      716.15      710.24     11.39 o 
  -7   2   5      410.83      383.20      8.51 o 
  -6   2   5      621.48      599.04     10.62 o 
  -5   2   5       95.62       87.95      3.95 o 
  -4   2   5      214.31      209.17      4.93 o 
  -3   2   5      417.97      445.88      6.76 o 
  -2   2   5      412.34      427.11      5.43 o 
  -1   2   5      249.26      244.56      3.68 o 
   0   2   5      194.12      196.66      4.83 o 
   1   2   5      245.47      243.84      5.21 o 
   2   2   5      411.37      418.39      5.77 o 
   3   2   5      415.25      446.71      5.50 o 
   4   2   5      215.01      213.00      4.39 o 
   5   2   5       92.37       88.59      3.63 o 
   6   2   5      620.90      594.29     10.29 o 
   7   2   5      410.42      394.52     10.38 o 
   8   2   5      718.53      737.83     12.08 o 
   9   2   5      630.93      614.38     12.08 o 
  10   2   5      820.66      782.83     14.55 o 
  11   2   5      103.68      106.59      4.39 o 
  12   2   5     1052.61     1026.07     13.20 o 
  13   2   5      295.96      272.76      5.99 o 
  14   2   5     1471.71     1477.21     17.20 o 
  15   2   5       82.91       79.24      4.22 o 
  16   2   5      893.21      874.74     21.77 o 
 -16   3   5       59.70       52.09      5.64 o 
 -15   3   5      563.40      587.20     16.83 o 
 -14   3   5      356.47      377.34      9.70 o 
 -13   3   5     2108.30     2081.98     28.47 o 
 -12   3   5      148.66      156.63      8.54 o 
 -11   3   5      245.38      258.67      7.73 o 
 -10   3   5      387.48      392.75      9.14 o 
  -9   3   5     1382.42     1334.75     18.95 o 
  -8   3   5      686.65      689.72     10.98 o 
  -7   3   5      902.68      857.79     12.17 o 
  -6   3   5      294.33      301.60      6.10 o 
  -5   3   5      246.26      227.00      6.32 o 
  -4   3   5      574.42      578.47      9.24 o 
  -3   3   5      218.75      229.83      5.65 o 
  -2   3   5      198.55      200.81      3.77 o 
  -1   3   5      188.26      205.54      3.72 o 
   0   3   5      175.37      171.57      3.34 o 
   1   3   5      186.62      199.33      4.10 o 
   2   3   5      199.31      199.85      4.40 o 
   3   3   5      219.96      228.70      4.62 o 
   4   3   5      567.44      571.60      9.40 o 
   5   3   5      255.41      251.97      6.94 o 
   6   3   5      295.44      297.93      6.91 o 
   7   3   5      894.61      865.69     13.29 o 
   8   3   5      698.66      713.37     12.39 o 
   9   3   5     1386.84     1356.57     16.35 o 
  10   3   5      383.24      375.16      7.72 o 
  11   3   5      253.05      264.55      6.67 o 
  12   3   5      146.00      151.10      6.39 o 
  13   3   5     2115.13     2049.74     24.72 o 
  14   3   5      360.46      371.93      7.14 o 
  15   3   5      566.24      584.46     14.21 o 
  16   3   5       61.79       57.45      4.54 o 
 -16   4   5      791.40      770.92     19.97 o 
 -15   4   5      210.92      208.65      8.98 o 
 -14   4   5      654.89      682.26     14.02 o 
 -13   4   5      142.27      142.13      6.83 o 
 -12   4   5      465.42      447.24     10.94 o 
 -11   4   5      306.40      314.95      8.79 o 
 -10   4   5      703.76      674.83     13.01 o 
  -9   4   5      399.21      385.95      8.53 o 
  -8   4   5      306.04      316.50      7.55 o 
  -7   4   5      630.45      596.02     11.49 o 
  -6   4   5      246.50      232.38      5.90 o 
  -5   4   5       74.02       70.81      3.69 o 
  -4   4   5      107.17      104.06      3.54 o 
  -3   4   5      355.15      361.03      5.77 o 
  -2   4   5      503.54      498.88      6.52 o 
  -1   4   5      292.43      285.00      5.98 o 
   0   4   5      202.14      222.76      4.87 o 
   1   4   5      289.98      279.72      5.88 o 
   2   4   5      510.19      521.07      8.89 o 
   3   4   5      359.76      346.42      7.28 o 
   4   4   5      101.00       96.66      3.06 o 
   5   4   5       76.64       74.70      3.24 o 
   6   4   5      249.49      246.78      5.50 o 
   7   4   5      638.02      612.14      9.58 o 
   8   4   5      315.53      322.17      6.92 o 
   9   4   5      399.74      401.02      8.07 o 
  10   4   5      718.60      698.14     10.49 o 
  11   4   5      309.01      315.84      6.99 o 
  12   4   5      468.62      449.88      8.69 o 
  13   4   5      143.81      137.22      5.36 o 
  14   4   5      677.97      680.06     17.07 o 
  15   4   5      217.33      214.79      7.06 o 
  16   4   5      799.68      830.36     15.85 o 
 -15   5   5      316.85      337.75     12.70 o 
 -14   5   5      351.15      350.73     11.10 o 
 -13   5   5      448.21      442.65     11.01 o 
 -12   5   5      109.12      102.52      5.34 o 
 -11   5   5       55.76       57.81      4.81 o 
 -10   5   5        3.35        1.69      2.18 o 
  -9   5   5      426.28      417.81      9.37 o 
  -8   5   5      252.89      237.96      7.46 o 
  -7   5   5      279.85      278.96      7.16 o 
  -6   5   5        7.68        3.97      1.93 o 
  -5   5   5       49.36       50.98      3.14 o 
  -4   5   5        0.17        0.41      1.91 o 
  -3   5   5      181.79      171.17      5.20 o 
  -2   5   5      141.28      135.42      4.21 o 
  -1   5   5      269.70      279.74      5.55 o 
   0   5   5       12.22       15.56      1.99 o 
   1   5   5      262.37      276.31      5.81 o 
   2   5   5      141.36      134.60      4.20 o 
   3   5   5      178.65      172.36      4.74 o 
   4   5   5        0.28       -0.19      1.44 o 
   5   5   5       51.75       53.84      3.20 o 
   6   5   5        8.51        7.26      1.95 o 
   7   5   5      271.56      267.33      6.52 o 
   8   5   5      258.08      251.04      6.51 o 
   9   5   5      434.83      436.73      8.17 o 
  10   5   5        3.36        2.15      1.93 o 
  11   5   5       59.29       63.40      5.28 o 
  12   5   5      109.24       97.85      4.71 o 
  13   5   5      459.24      431.39     11.07 o 
  14   5   5      353.04      330.32     10.89 o 
  15   5   5      324.78      322.60     11.09 o 
 -14   6   5      146.91      128.89     14.20 o 
 -13   6   5       59.56       61.65      6.50 o 
 -12   6   5      245.78      245.77      8.41 o 
 -11   6   5       19.48       20.32      3.30 o 
 -10   6   5      485.33      472.41     10.19 o 
  -9   6   5      128.78      130.54      5.52 o 
  -8   6   5      196.93      194.31      7.33 o 
  -7   6   5       51.26       44.11      4.10 o 
  -6   6   5       90.10       79.24      4.77 o 
  -5   6   5      253.18      237.11      6.73 o 
  -4   6   5       12.21       14.24      2.44 o 
  -3   6   5       85.87       75.87      4.32 o 
  -2   6   5      678.72      688.29     11.22 o 
  -1   6   5      227.11      229.69      6.21 o 
   0   6   5       62.28       57.08      3.35 o 
   1   6   5      227.86      231.14      8.32 o 
   2   6   5      679.35      662.30     13.57 o 
   3   6   5       85.15       78.43      3.86 o 
   4   6   5       11.87        6.41      1.96 o 
   5   6   5      250.48      243.69      6.37 o 
   6   6   5       87.74       83.30      4.28 o 
   7   6   5       53.42       61.07      3.94 o 
   8   6   5      189.34      183.66      6.73 o 
   9   6   5      124.07      118.18      4.85 o 
  10   6   5      485.26      468.12      9.13 o 
  11   6   5       19.77       14.10      2.66 o 
  12   6   5      236.09      220.10      8.90 o 
  13   6   5       56.34       54.58      5.53 o 
  14   6   5      143.70      140.73      8.03 o 
 -13   7   5      603.19      610.99     17.33 o 
 -12   7   5       15.27       10.86      3.89 o 
 -11   7   5      263.16      269.03      8.35 o 
 -10   7   5       58.67       60.45      4.66 o 
  -9   7   5      706.99      705.67     13.05 o 
  -8   7   5       42.18       44.63      3.85 o 
  -7   7   5      378.28      376.22      8.90 o 
  -6   7   5       53.01       54.97      4.34 o 
  -5   7   5      124.19      126.65      5.57 o 
  -4   7   5       53.41       57.53      3.89 o 
  -3   7   5       70.09       69.14      4.10 o 
  -2   7   5       14.25       12.01      2.24 o 
  -1   7   5       47.48       42.69      3.23 o 
   0   7   5       67.71       65.20      3.75 o 
   1   7   5       48.87       49.81      3.53 o 
   2   7   5       13.81       13.17      2.29 o 
   3   7   5       66.60       57.65      3.82 o 
   4   7   5       52.06       54.35      3.80 o 
   5   7   5      128.94      129.75      5.31 o 
   6   7   5       50.36       49.23      3.87 o 
   7   7   5      376.09      364.01     14.71 o 
   8   7   5       41.68       42.28      3.44 o 
   9   7   5      701.28      702.94     11.69 o 
  10   7   5       54.10       49.54      4.50 o 
  11   7   5      255.36      265.04      9.18 o 
  12   7   5       16.53       13.34      3.99 o 
  13   7   5      593.80      591.24     15.76 o 
 -12   8   5      441.91      425.74     13.14 o 
 -11   8   5      178.90      191.64     10.18 o 
 -10   8   5      375.94      367.62     11.77 o 
  -9   8   5      183.06      181.25      8.50 o 
  -8   8   5      449.33      444.47     11.37 o 
  -7   8   5      223.97      218.86      7.96 o 
  -6   8   5       53.53       54.34      4.70 o 
  -5   8   5       42.16       43.98      4.00 o 
  -4   8   5      101.02      106.19      5.34 o 
  -3   8   5      185.60      178.25      6.48 o 
  -2   8   5      379.52      353.95      8.13 o 
  -1   8   5        7.68        5.22      2.89 o 
   0   8   5      205.00      202.53      8.75 o 
   1   8   5        8.02        7.34      2.43 o 
   2   8   5      377.96      361.06      8.58 o 
   3   8   5      186.08      176.31      8.01 o 
   4   8   5      106.70      107.76      5.33 o 
   5   8   5       38.68       34.07      3.68 o 
   6   8   5       55.91       56.68      4.42 o 
   7   8   5      228.45      239.66      8.21 o 
   8   8   5      446.21      429.12      9.87 o 
   9   8   5      180.16      196.43      8.15 o 
  10   8   5      379.42      375.71     11.07 o 
  11   8   5      179.07      188.50      9.16 o 
  12   8   5      435.46      415.01     13.16 o 
 -10   9   5      189.79      200.45      9.55 o 
  -9   9   5      286.99      297.14     10.97 o 
  -8   9   5      197.04      190.27      8.94 o 
  -7   9   5      145.51      151.58      8.14 o 
  -6   9   5      150.17      153.55      7.93 o 
  -5   9   5       45.61       41.57      4.69 o 
  -4   9   5      265.14      268.65      9.14 o 
  -3   9   5       11.90        9.77      3.43 o 
  -2   9   5      273.04      278.55      9.45 o 
  -1   9   5       16.93       18.27      4.21 o 
   0   9   5        0.57       -2.86      4.27 o 
   1   9   5       17.84        9.55      3.27 o 
   2   9   5      274.75      288.16      9.01 o 
   3   9   5       10.61        4.41      3.08 o 
   4   9   5      265.72      251.80      8.71 o 
   5   9   5       45.79       41.64      4.70 o 
   6   9   5      148.93      140.16     10.96 o 
   7   9   5      148.36      131.79      8.43 o 
   8   9   5      197.02      179.10      8.22 o 
   9   9   5      292.94      291.88     11.02 o 
  10   9   5      191.43      200.66      9.76 o 
  -7  10   5       59.56       56.39      6.22 o 
  -6  10   5        1.14        4.18      4.54 o 
  -5  10   5       23.48       27.71      5.29 o 
  -4  10   5       62.85       55.48      6.53 o 
  -3  10   5      100.15       93.76      7.99 o 
  -2  10   5       93.85       97.27      8.56 o 
  -1  10   5       25.35       19.87      4.93 o 
   0  10   5      104.28      118.37      8.09 o 
   1  10   5       25.24       22.62      5.04 o 
   2  10   5       95.03       92.61      7.56 o 
   3  10   5      100.96       88.14     10.29 o 
   4  10   5       62.47       56.48      6.55 o 
   5  10   5       24.22       17.49      5.98 o 
   6  10   5        0.61       -3.28      3.28 o 
   7  10   5       59.64       52.27      5.72 o 
  -3  11   5       96.04       92.97      9.29 o 
  -2  11   5        7.96        7.42      5.27 o 
  -1  11   5       42.80       47.26      7.32 o 
   0  11   5       58.06       64.31     13.26 o 
   1  11   5       42.82       37.75      6.91 o 
   2  11   5        7.80        5.95      5.11 o 
   3  11   5       93.21      104.75      9.62 o 
   0   0   6     1975.78     2089.77     22.11 o 
   1   0   6     1610.42     1681.21     14.36 o 
   2   0   6        1.14       -0.08      0.92 o 
   3   0   6     1014.68     1003.74     12.20 o 
   4   0   6       67.63       67.48      3.02 o 
   5   0   6     2165.11     2123.98     25.69 o 
   6   0   6      218.17      229.75      5.63 o 
   7   0   6     2103.51     2060.18     23.32 o 
   8   0   6      558.58      540.87     11.04 o 
   9   0   6     1537.30     1523.58     19.70 o 
  10   0   6      443.47      423.35      9.35 o 
  11   0   6     2041.97     1979.33     24.86 o 
  12   0   6      292.22      299.18      8.45 o 
  13   0   6     2261.18     2270.47     28.65 o 
  14   0   6      570.80      566.34     14.81 o 
  15   0   6     1538.66     1529.92     32.84 o 
 -15   1   6      370.79      361.18     14.31 o 
 -14   1   6     1694.56     1757.15     34.17 o 
 -13   1   6      497.74      491.59     12.61 o 
 -12   1   6     2168.02     2151.21     30.01 o 
 -11   1   6      856.91      854.75     17.17 o 
 -10   1   6     1526.28     1511.60     22.60 o 
  -9   1   6      668.76      679.68     13.12 o 
  -8   1   6     4482.86     4285.85     47.99 o 
  -7   1   6     1426.90     1410.52     21.74 o 
  -6   1   6     4230.29     4149.90     50.29 o 
  -5   1   6      838.62      814.65     15.63 o 
  -4   1   6     1830.76     1835.83     22.55 o 
  -3   1   6      837.71      858.56     11.58 o 
  -2   1   6     4272.61     4369.35     33.68 o 
  -1   1   6      181.98      187.46      3.74 o 
   0   1   6     4896.09     4927.89     44.07 o 
   1   1   6      188.02      184.27      4.90 o 
   2   1   6     4300.85     4369.82     32.31 o 
   3   1   6      818.41      829.46     10.14 o 
   4   1   6     1868.18     1836.07     20.52 o 
   5   1   6      821.55      796.09     11.12 o 
   6   1   6     4223.42     4227.43     45.56 o 
   7   1   6     1408.94     1362.35     19.60 o 
   8   1   6     4547.71     4372.81     62.35 o 
   9   1   6      640.82      623.91     12.68 o 
  10   1   6     1534.99     1520.59     22.62 o 
  11   1   6      840.76      833.16     15.88 o 
  12   1   6     2190.13     2147.78     30.06 o 
  13   1   6      486.98      483.72     12.56 o 
  14   1   6     1702.67     1679.65     33.51 o 
  15   1   6      359.58      348.15     14.21 o 
 -15   2   6      957.51      968.31     18.75 o 
 -14   2   6      371.27      366.19     10.14 o 
 -13   2   6     1629.28     1714.11     36.42 o 
 -12   2   6      140.93      139.09      7.12 o 
 -11   2   6     2750.51     2692.47     59.28 o 
 -10   2   6      858.01      820.74     22.19 o 
  -9   2   6     3027.63     2998.75     43.90 o 
  -8   2   6     1162.46     1140.22     19.58 o 
  -7   2   6     6357.41     6176.39     71.75 o 
  -6   2   6      554.06      556.83     10.80 o 
  -5   2   6     8928.95     8781.69     87.20 o 
  -4   2   6      827.32      799.19     15.98 o 
  -3   2   6     7408.97     7411.85     83.45 o 
  -2   2   6     1389.78     1368.74     13.00 o 
  -1   2   6    11666.53    11951.90     91.38 o 
   0   2   6     2568.21     2589.39     26.08 o 
   1   2   6    11738.82    11927.49     99.01 o 
   2   2   6     1370.15     1358.11     17.84 o 
   3   2   6     7399.61     7411.72     55.24 o 
   4   2   6      804.85      799.39     11.07 o 
   5   2   6     8951.54     8755.52     82.01 o 
   6   2   6      551.22      557.42     10.18 o 
   7   2   6     6395.30     6241.53     60.12 o 
   8   2   6     1139.67     1101.08     16.40 o 
   9   2   6     3051.06     3045.37     34.15 o 
  10   2   6      839.29      805.44     16.60 o 
  11   2   6     2759.48     2741.85     36.89 o 
  12   2   6      130.29      128.73      6.35 o 
  13   2   6     1640.40     1671.87     26.18 o 
  14   2   6      366.87      367.28     12.52 o 
  15   2   6      964.84      957.50     21.60 o 
 -15   3   6       26.46       27.51      4.45 o 
 -14   3   6      964.74      973.78     18.89 o 
 -13   3   6       73.10       66.54      6.00 o 
 -12   3   6     2001.24     1932.19     26.14 o 
 -11   3   6      187.09      192.56      8.53 o 
 -10   3   6     2200.40     2141.53     32.43 o 
  -9   3   6      355.20      363.08     10.62 o 
  -8   3   6     5474.29     5251.50     63.47 o 
  -7   3   6      517.17      501.54     15.48 o 
  -6   3   6     8077.42     7885.56     80.70 o 
  -5   3   6     1370.64     1364.62     19.40 o 
  -4   3   6     8503.81     8220.72     83.33 o 
  -3   3   6     1578.34     1552.04     18.77 o 
  -2   3   6     9883.57     9948.19     82.21 o 
  -1   3   6     1018.81     1094.14     17.86 o 
   0   3   6    15722.98    16025.32    116.15 o 
   1   3   6     1011.50     1060.35     15.62 o 
   2   3   6     9873.64     9865.67     76.48 o 
   3   3   6     1584.46     1574.02     19.21 o 
   4   3   6     8552.98     8415.92     76.56 o 
   5   3   6     1378.37     1354.59     18.72 o 
   6   3   6     7986.11     7929.93     73.79 o 
   7   3   6      520.62      520.20     10.25 o 
   8   3   6     5517.41     5289.82     53.08 o 
   9   3   6      356.71      355.31      8.94 o 
  10   3   6     2195.21     2166.32     27.26 o 
  11   3   6      197.93      196.40      9.26 o 
  12   3   6     1993.09     1975.75     26.52 o 
  13   3   6       77.32       66.02      6.36 o 
  14   3   6      962.61      967.26     21.41 o 
  15   3   6       26.90       26.19      4.61 o 
 -14   4   6      433.95      446.96     12.61 o 
 -13   4   6     1277.22     1311.25     22.83 o 
 -12   4   6      612.10      631.77     14.20 o 
 -11   4   6     1611.46     1615.93     23.08 o 
 -10   4   6      809.19      785.57     13.97 o 
  -9   4   6     2533.95     2521.23     30.23 o 
  -8   4   6      636.84      629.65     19.80 o 
  -7   4   6     2869.95     2825.00     34.61 o 
  -6   4   6     1366.17     1312.67     19.87 o 
  -5   4   6     5448.09     5333.95     57.33 o 
  -4   4   6      692.48      678.89     12.56 o 
  -3   4   6     3305.59     3294.84     34.27 o 
  -2   4   6      817.09      813.50     12.43 o 
  -1   4   6     5715.97     5763.77     47.86 o 
   0   4   6     1174.68     1193.74     13.89 o 
   1   4   6     5708.99     5787.67     48.02 o 
   2   4   6      808.64      789.32     12.14 o 
   3   4   6     3283.47     3277.34     34.60 o 
   4   4   6      713.06      701.38     11.58 o 
   5   4   6     5425.79     5313.68     52.36 o 
   6   4   6     1405.19     1391.40     18.70 o 
   7   4   6     2844.88     2781.14     31.85 o 
   8   4   6      641.06      617.06     11.94 o 
   9   4   6     2499.76     2431.82     29.87 o 
  10   4   6      827.40      821.92     14.77 o 
  11   4   6     1606.62     1605.00     23.06 o 
  12   4   6      626.21      648.00     16.35 o 
  13   4   6     1247.55     1254.96     24.90 o 
  14   4   6      442.68      442.09     12.24 o 
 -13   5   6      277.71      285.59     10.25 o 
 -12   5   6     1149.00     1119.24     20.83 o 
 -11   5   6      489.81      495.94     12.50 o 
 -10   5   6     1437.89     1425.34     21.69 o 
  -9   5   6      342.65      350.69      8.44 o 
  -8   5   6     1066.74     1032.09     15.33 o 
  -7   5   6      266.17      258.47      6.90 o 
  -6   5   6     1767.26     1729.71     20.70 o 
  -5   5   6      798.72      789.63     17.70 o 
  -4   5   6     1119.55     1096.54     18.76 o 
  -3   5   6      214.35      216.15      6.45 o 
  -2   5   6      990.14      969.92     15.77 o 
  -1   5   6      181.53      178.06      5.69 o 
   0   5   6     1293.17     1309.78     17.37 o 
   1   5   6      168.31      168.75      6.34 o 
   2   5   6      982.15      990.41     14.66 o 
   3   5   6      229.53      230.87      9.56 o 
   4   5   6     1129.37     1108.20     16.14 o 
   5   5   6      805.47      788.14     13.27 o 
   6   5   6     1706.59     1633.98     21.96 o 
   7   5   6      275.35      280.55      7.91 o 
   8   5   6     1074.94     1040.90     16.72 o 
   9   5   6      350.80      362.12     12.32 o 
  10   5   6     1429.85     1478.88     28.00 o 
  11   5   6      497.77      491.99     14.23 o 
  12   5   6     1134.99     1135.42     26.52 o 
  13   5   6      287.33      268.64     12.53 o 
 -13   6   6     1115.13     1149.94     33.02 o 
 -12   6   6      508.84      519.52     13.94 o 
 -11   6   6      954.11      962.98     19.33 o 
 -10   6   6      242.44      249.21      8.45 o 
  -9   6   6     1641.98     1648.89     24.19 o 
  -8   6   6      371.42      361.46      9.52 o 
  -7   6   6      706.28      697.39     13.39 o 
  -6   6   6       86.83       85.17      4.83 o 
  -5   6   6     1723.11     1667.83     24.44 o 
  -4   6   6       84.53       80.55      5.37 o 
  -3   6   6      514.48      516.83      9.47 o 
  -2   6   6      196.63      187.93      5.69 o 
  -1   6   6     1086.32     1052.78     14.42 o 
   0   6   6       97.76       90.26      4.60 o 
   1   6   6     1112.77     1105.42     13.77 o 
   2   6   6      188.56      185.02      4.79 o 
   3   6   6      508.72      510.97      8.46 o 
   4   6   6       80.32       82.90      3.62 o 
   5   6   6     1729.17     1699.20     19.73 o 
   6   6   6       83.68       84.50      4.09 o 
   7   6   6      718.52      726.38     11.55 o 
   8   6   6      359.99      357.05      8.07 o 
   9   6   6     1650.40     1650.17     20.68 o 
  10   6   6      232.94      225.76     10.90 o 
  11   6   6      953.81      989.28     15.90 o 
  12   6   6      507.63      496.16     11.01 o 
  13   6   6     1117.87     1103.14     34.98 o 
 -11   7   6      443.05      431.83     13.07 o 
 -10   7   6     1434.51     1468.98     23.56 o 
  -9   7   6      422.49      424.67     11.32 o 
  -8   7   6     1667.64     1652.89     24.93 o 
  -7   7   6      433.01      442.66     11.09 o 
  -6   7   6     2234.01     2197.15     35.73 o 
  -5   7   6      602.23      584.60     13.47 o 
  -4   7   6     2721.50     2703.76     36.94 o 
  -3   7   6      299.53      305.14     11.68 o 
  -2   7   6     2537.17     2451.66     48.84 o 
  -1   7   6      280.75      275.52     10.28 o 
   0   7   6     2907.43     2983.09     44.45 o 
   1   7   6      266.99      258.91      7.31 o 
   2   7   6     2557.91     2537.88     27.14 o 
   3   7   6      293.22      312.05      7.58 o 
   4   7   6     2732.97     2708.73     29.04 o 
   5   7   6      598.21      582.53     10.75 o 
   6   7   6     2237.57     2287.89     25.98 o 
   7   7   6      415.20      423.66      9.46 o 
   8   7   6     1705.82     1727.13     25.13 o 
   9   7   6      413.66      437.29     10.14 o 
  10   7   6     1438.54     1460.07     21.00 o 
  11   7   6      429.18      434.19     11.55 o 
 -10   8   6       76.12       69.02      5.87 o 
  -9   8   6     1586.21     1614.70     24.54 o 
  -8   8   6      216.55      226.92      8.50 o 
  -7   8   6     1821.85     1902.68     31.96 o 
  -6   8   6      170.77      173.76      9.74 o 
  -5   8   6     3897.18     3861.56     83.42 o 
  -4   8   6      257.29      269.57     10.75 o 
  -3   8   6     3183.03     3241.51     39.85 o 
  -2   8   6     1026.42      983.96     23.03 o 
  -1   8   6     4393.54     4426.04     50.93 o 
   0   8   6      183.11      175.74      7.90 o 
   1   8   6     4404.37     4490.46     47.02 o 
   2   8   6     1024.64     1035.29     21.10 o 
   3   8   6     3185.78     3286.31     34.74 o 
   4   8   6      254.07      263.42     10.29 o 
   5   8   6     3905.41     3952.34     43.08 o 
   6   8   6      168.58      172.95      7.73 o 
   7   8   6     1827.89     1895.14     27.82 o 
   8   8   6      209.88      228.70      9.05 o 
   9   8   6     1595.00     1569.05     24.56 o 
  10   8   6       75.21       73.18      5.93 o 
  -8   9   6     1108.57     1135.53     27.21 o 
  -7   9   6      190.16      200.60      9.71 o 
  -6   9   6     1540.96     1549.43     24.16 o 
  -5   9   6      480.06      474.06     12.10 o 
  -4   9   6     2046.47     2088.00     41.45 o 
  -3   9   6      487.42      475.32     14.17 o 
  -2   9   6     2265.86     2334.73     32.38 o 
  -1   9   6      263.48      266.47      9.61 o 
   0   9   6     2487.29     2599.98     39.07 o 
   1   9   6      255.93      265.28      9.54 o 
   2   9   6     2257.43     2338.33     32.23 o 
   3   9   6      491.74      473.97     12.53 o 
   4   9   6     2041.56     2096.64     30.25 o 
   5   9   6      486.16      504.81     22.05 o 
   6   9   6     1538.61     1611.81     32.38 o 
   7   9   6      196.12      200.69      9.87 o 
   8   9   6     1098.19     1131.53     23.10 o 
  -4  10   6       83.42       90.46      8.56 o 
  -3  10   6      478.39      472.18     16.40 o 
  -2  10   6      220.60      197.89     11.22 o 
  -1  10   6      523.27      532.05     24.13 o 
   0  10   6       76.33       78.73      8.16 o 
   1  10   6      512.57      505.89     18.76 o 
   2  10   6      224.64      217.15     15.53 o 
   3  10   6      476.52      520.59     17.11 o 
   4  10   6       86.76       94.25      8.63 o 
   1   0   7       70.33       67.88      3.38 o 
   2   0   7       23.24       26.10      2.45 o 
   3   0   7      359.19      365.93      7.57 o 
   4   0   7       15.96       18.78      2.45 o 
   5   0   7      399.46      417.42      8.85 o 
   6   0   7      243.94      236.28      8.08 o 
   7   0   7      623.86      602.50     13.94 o 
   8   0   7      661.35      668.27     15.00 o 
   9   0   7      830.42      831.07     15.41 o 
  10   0   7       15.52       13.29      3.18 o 
  11   0   7      287.58      302.72     13.40 o 
  12   0   7      199.90      196.55     10.07 o 
  13   0   7     1742.68     1809.50     58.31 o 
  14   0   7       64.82       60.04      8.70 o 
 -14   1   7      669.30      668.05     23.20 o 
 -13   1   7      248.15      218.57     11.14 o 
 -12   1   7      722.94      718.21     34.39 o 
 -11   1   7        4.58       -0.55      3.02 o 
 -10   1   7      565.22      555.80     12.71 o 
  -9   1   7      446.84      446.41     14.65 o 
  -8   1   7      497.08      492.00     11.04 o 
  -7   1   7       75.75       72.71      4.45 o 
  -6   1   7      376.10      377.71      8.83 o 
  -5   1   7      155.04      160.08      5.50 o 
  -4   1   7       66.80       67.58      3.46 o 
  -3   1   7      488.93      489.48      9.08 o 
  -2   1   7      174.75      177.47      4.67 o 
  -1   1   7      246.26      245.94      4.60 o 
   0   1   7        2.39        1.78      1.47 o 
   1   1   7      246.94      244.65      7.43 o 
   2   1   7      171.04      163.17      5.08 o 
   3   1   7      484.11      492.46      8.77 o 
   4   1   7       68.72       67.31      3.19 o 
   5   1   7      160.29      160.86      5.14 o 
   6   1   7      377.50      374.66      7.12 o 
   7   1   7       79.00       82.63      3.81 o 
   8   1   7      500.44      499.42      9.19 o 
   9   1   7      447.99      427.85      9.24 o 
  10   1   7      569.50      563.65     11.15 o 
  11   1   7        6.34        6.38      2.82 o 
  12   1   7      741.31      739.06     17.12 o 
  13   1   7      248.59      238.21      9.65 o 
  14   1   7      676.45      672.22     16.72 o 
 -13   2   7      634.42      608.76     18.85 o 
 -12   2   7       49.03       48.73      6.27 o 
 -11   2   7       69.05       61.72      6.23 o 
 -10   2   7       38.67       43.07      5.13 o 
  -9   2   7      176.40      180.33      8.19 o 
  -8   2   7      108.51      103.93      7.32 o 
  -7   2   7      145.56      133.13      8.37 o 
  -6   2   7       71.26       65.25      9.58 o 
  -5   2   7       48.69       46.20      3.48 o 
  -4   2   7       90.55       85.10      4.12 o 
  -3   2   7      302.59      304.07      9.32 o 
  -2   2   7       85.38       85.30      5.81 o 
  -1   2   7      110.96      101.87      4.54 o 
   0   2   7      321.59      326.79      7.08 o 
   1   2   7      107.99      101.68      4.32 o 
   2   2   7       88.37       90.95      4.21 o 
   3   2   7      298.41      306.27      6.07 o 
   4   2   7       92.83       88.26      3.56 o 
   5   2   7       51.11       52.98      3.75 o 
   6   2   7       73.23       64.88      3.81 o 
   7   2   7      146.99      131.53      5.33 o 
   8   2   7      109.72      116.25      7.21 o 
   9   2   7      182.02      169.52      6.55 o 
  10   2   7       41.18       47.45      4.23 o 
  11   2   7       78.34       76.73      6.18 o 
  12   2   7       45.90       55.99      5.73 o 
  13   2   7      636.63      635.20     16.66 o 
 -13   3   7       54.93       48.69      6.88 o 
 -12   3   7      140.79      136.71      9.16 o 
 -11   3   7        5.45        4.37      3.59 o 
 -10   3   7      225.25      229.56     11.82 o 
  -9   3   7        6.86        4.79      2.95 o 
  -8   3   7      100.33       97.64      6.83 o 
  -7   3   7       45.27       42.45      5.01 o 
  -6   3   7      111.06       97.55      5.13 o 
  -5   3   7       77.45       74.24      5.13 o 
  -4   3   7        5.89        4.33      1.99 o 
  -3   3   7      137.32      128.83      4.92 o 
  -2   3   7       69.53       72.79      4.73 o 
  -1   3   7       66.59       67.23      3.21 o 
   0   3   7        5.82        5.77      2.08 o 
   1   3   7       66.09       63.14      4.10 o 
   2   3   7       68.91       65.78      5.01 o 
   3   3   7      137.76      128.69      4.14 o 
   4   3   7        6.47        6.63      1.82 o 
   5   3   7       76.85       73.83      3.98 o 
   6   3   7      108.77      110.95      4.84 o 
   7   3   7       44.95       37.20      3.53 o 
   8   3   7       94.38       94.96      5.10 o 
   9   3   7        6.42        3.79      2.43 o 
  10   3   7      226.26      232.02     10.49 o 
  11   3   7        4.55        5.32      3.12 o 
  12   3   7      135.85      132.86      8.16 o 
  13   3   7       54.09       48.93      6.08 o 
 -12   4   7       57.41       65.45      7.43 o 
 -11   4   7      388.43      382.57     14.01 o 
 -10   4   7       25.51       29.81      4.95 o 
  -9   4   7      260.74      258.70     17.91 o 
  -8   4   7       82.30       85.75      6.17 o 
  -7   4   7      309.78      302.37      9.26 o 
  -6   4   7       89.78       86.14      7.75 o 
  -5   4   7       98.02       98.23      5.21 o 
  -4   4   7       90.96      102.99      5.06 o 
  -3   4   7       90.90       81.44      4.70 o 
  -2   4   7      295.97      298.27     12.05 o 
  -1   4   7       27.50       24.84      3.51 o 
   0   4   7        4.84        3.95      1.70 o 
   1   4   7       28.47       24.89      2.29 o 
   2   4   7      293.84      296.42      6.84 o 
   3   4   7       89.73       92.78      4.31 o 
   4   4   7       89.01       91.79      4.39 o 
   5   4   7       99.73      107.35      4.82 o 
   6   4   7       86.92       83.36      4.58 o 
   7   4   7      303.84      305.52      8.20 o 
   8   4   7       83.07       83.97      5.07 o 
   9   4   7      265.64      280.72      8.44 o 
  10   4   7       23.71       21.94      4.29 o 
  11   4   7      368.25      372.10     12.29 o 
  12   4   7       53.90       39.78      5.59 o 
 -12   5   7      596.93      592.72     31.46 o 
 -11   5   7        1.72        2.36      4.13 o 
 -10   5   7      660.05      662.09     29.74 o 
  -9   5   7      112.65      108.78      7.93 o 
  -8   5   7      546.55      554.15     13.01 o 
  -7   5   7       95.96       99.21      5.96 o 
  -6   5   7      243.38      223.64      8.02 o 
  -5   5   7       85.28       78.61      5.10 o 
  -4   5   7       62.65       62.41      4.62 o 
  -3   5   7       63.42       71.17      5.90 o 
  -2   5   7      198.31      198.84      9.13 o 
  -1   5   7       62.11       60.73      4.30 o 
   0   5   7       57.92       72.56      4.77 o 
   1   5   7       61.90       58.78      3.82 o 
   2   5   7      197.86      197.60      6.22 o 
   3   5   7       62.77       56.45      3.90 o 
   4   5   7       67.23       67.08      5.18 o 
   5   5   7       82.52       86.39      4.81 o 
   6   5   7      244.05      233.63      7.36 o 
   7   5   7       97.53      102.87      5.55 o 
   8   5   7      540.63      531.61     11.81 o 
   9   5   7      110.04      103.97     10.12 o 
  10   5   7      664.77      658.12     16.54 o 
  11   5   7        2.16        0.44      3.63 o 
  12   5   7      585.37      626.12     41.69 o 
 -10   6   7       91.72       97.85      8.46 o 
  -9   6   7      426.18      419.04     13.22 o 
  -8   6   7      424.09      442.23     13.29 o 
  -7   6   7      278.13      281.06     11.15 o 
  -6   6   7      105.12      110.08      7.69 o 
  -5   6   7      171.93      157.99      7.82 o 
  -4   6   7       78.63       94.28      6.32 o 
  -3   6   7       84.23       74.41      5.76 o 
  -2   6   7      148.19      137.68     10.60 o 
  -1   6   7       19.55       21.25      3.70 o 
   0   6   7       97.76      102.78      6.13 o 
   1   6   7       20.46       18.49      4.07 o 
   2   6   7      148.13      145.72      6.02 o 
   3   6   7       82.63       73.52      4.70 o 
   4   6   7       79.74       80.00      4.92 o 
   5   6   7      174.77      170.14      7.74 o 
   6   6   7      106.09      102.39      5.73 o 
   7   6   7      282.99      307.76     17.13 o 
   8   6   7      424.85      414.35     12.71 o 
   9   6   7      427.28      447.69     13.66 o 
  10   6   7       91.69       86.45      7.20 o 
  -9   7   7       45.37       37.01      5.76 o 
  -8   7   7      217.20      229.57     10.35 o 
  -7   7   7      178.72      173.85      9.13 o 
  -6   7   7        1.07        0.28      3.38 o 
  -5   7   7       41.04       40.11      5.90 o 
  -4   7   7       11.69       12.33      4.29 o 
  -3   7   7      240.15      234.73     10.63 o 
  -2   7   7      349.03      363.33     15.20 o 
  -1   7   7      116.41      119.48      7.18 o 
   0   7   7       39.28       41.69      4.95 o 
   1   7   7      116.21      111.47      6.40 o 
   2   7   7      347.49      339.14     10.06 o 
   3   7   7      240.38      251.48     10.48 o 
   4   7   7       12.23        9.91      3.16 o 
   5   7   7       40.19       51.66      5.02 o 
   6   7   7        0.98        1.53      3.18 o 
   7   7   7      181.54      195.00     10.23 o 
   8   7   7      216.93      214.72     10.08 o 
   9   7   7       45.71       46.85      6.02 o 
  -7   8   7       20.00       16.04      9.83 o 
  -6   8   7        0.43        1.73      4.42 o 
  -5   8   7       44.38       50.51      6.77 o 
  -4   8   7       20.06       25.49      9.14 o 
  -3   8   7       61.29       53.66      6.62 o 
  -2   8   7       37.04       27.78      5.34 o 
  -1   8   7       71.66       78.39      6.94 o 
   0   8   7        9.61        3.08      3.79 o 
   1   8   7       70.27       67.86      7.08 o 
   2   8   7       37.54       39.70      5.45 o 
   3   8   7       60.95       60.69      6.17 o 
   4   8   7       20.97       13.75      4.32 o 
   5   8   7       41.58       45.60      8.00 o 
   6   8   7        0.41       -0.59      3.69 o 
   7   8   7       20.95       24.46      5.05 o 
  -4   9   7       41.95       47.10      6.26 o 
  -3   9   7        4.11        7.58      3.45 o 
  -2   9   7       51.62       59.54      6.63 o 
  -1   9   7       42.66       29.90      4.20 o 
   0   9   7        2.10       -1.27      4.06 o 
   1   9   7       42.57       34.09      6.29 o 
   2   9   7       51.49       38.05      7.31 o 
   3   9   7        4.18        5.19      4.49 o 
   4   9   7       41.57       24.07     10.64 o 
   0   0   8     5475.33     5606.07     76.73 o 
   1   0   8     1585.25     1602.64     18.81 o 
   2   0   8     5791.92     5890.43     49.73 o 
   3   0   8     1252.01     1286.71     16.99 o 
   4   0   8     3855.84     3873.31     40.23 o 
   5   0   8      440.93      445.75      9.41 o 
   6   0   8     4256.18     4320.91     79.30 o 
   7   0   8      881.74      874.12     14.66 o 
   8   0   8     3002.57     2979.40     52.08 o 
   9   0   8      137.72      144.69      8.03 o 
  10   0   8     1325.42     1352.26     30.31 o 
  11   0   8      163.24      175.31     11.14 o 
  12   0   8      834.32      799.90     42.98 o 
 -11   1   8     1093.03     1068.61     24.00 o 
 -10   1   8      401.61      395.94     13.26 o 
  -9   1   8     1879.20     1833.12     39.28 o 
  -8   1   8      672.25      698.88     19.32 o 
  -7   1   8     1891.19     1903.09     26.34 o 
  -6   1   8      878.96      905.76     15.67 o 
  -5   1   8     3737.13     3827.13     43.29 o 
  -4   1   8      863.12      840.89     17.24 o 
  -3   1   8     2211.18     2204.12     23.80 o 
  -2   1   8      423.61      420.25      7.81 o 
  -1   1   8     4462.85     4488.53     41.92 o 
   0   1   8     1552.69     1555.01     22.73 o 
   1   1   8     4462.35     4525.27     43.45 o 
   2   1   8      432.61      431.96      9.02 o 
   3   1   8     2203.68     2159.25     26.75 o 
   4   1   8      871.91      851.44     13.03 o 
   5   1   8     3707.38     3744.64     39.71 o 
   6   1   8      892.03      913.63     16.76 o 
   7   1   8     1867.24     1874.72     24.27 o 
   8   1   8      689.25      705.44     13.71 o 
   9   1   8     1869.15     1858.35     32.86 o 
  10   1   8      408.46      389.79     12.03 o 
  11   1   8     1075.96     1036.56     21.28 o 
 -11   2   8      474.42      481.52     18.31 o 
 -10   2   8      718.93      721.28     32.49 o 
  -9   2   8      321.75      313.27     11.65 o 
  -8   2   8     1204.77     1203.97     24.11 o 
  -7   2   8      517.07      504.83     11.65 o 
  -6   2   8     1647.89     1615.16     25.17 o 
  -5   2   8      280.18      279.63     10.68 o 
  -4   2   8      870.56      846.79     14.38 o 
  -3   2   8      322.84      320.53      7.78 o 
  -2   2   8      732.49      761.44     12.39 o 
  -1   2   8      312.42      317.24     10.85 o 
   0   2   8     1642.22     1603.15     23.66 o 
   1   2   8      321.95      314.69      9.97 o 
   2   2   8      714.41      740.28     13.37 o 
   3   2   8      322.46      318.85      8.54 o 
   4   2   8      872.65      881.65     17.48 o 
   5   2   8      296.94      301.86      8.02 o 
   6   2   8     1606.85     1605.37     25.44 o 
   7   2   8      528.29      512.10      9.36 o 
   8   2   8     1213.11     1208.53     19.35 o 
   9   2   8      330.69      329.97      9.00 o 
  10   2   8      688.72      705.44     14.16 o 
  11   2   8      483.80      502.38     12.20 o 
 -11   3   8      953.75      974.18     29.98 o 
 -10   3   8      395.44      402.48     13.91 o 
  -9   3   8      663.03      661.34     17.60 o 
  -8   3   8      386.42      382.76     14.16 o 
  -7   3   8      660.70      664.02     14.93 o 
  -6   3   8      243.16      241.50      8.49 o 
  -5   3   8     1018.97     1058.04     23.85 o 
  -4   3   8      179.47      174.29      6.81 o 
  -3   3   8      220.14      236.62      6.95 o 
  -2   3   8       43.85       46.42      4.71 o 
  -1   3   8      931.56      914.93     21.24 o 
   0   3   8      324.12      314.62     11.75 o 
   1   3   8      937.63      911.94     20.75 o 
   2   3   8       35.88       35.80      3.83 o 
   3   3   8      235.18      258.70      8.68 o 
   4   3   8      179.72      174.32      5.36 o 
   5   3   8     1008.69      992.54     15.24 o 
   6   3   8      244.49      248.63      7.53 o 
   7   3   8      658.23      655.35     12.59 o 
   8   3   8      377.52      372.39     11.12 o 
   9   3   8      680.97      645.79     15.59 o 
  10   3   8      392.73      392.78     12.33 o 
  11   3   8      954.97      955.17     26.04 o 
 -10   4   8      830.44      803.64     24.90 o 
  -9   4   8      534.07      543.93     26.68 o 
  -8   4   8     1492.56     1495.33     32.36 o 
  -7   4   8      311.90      321.67     11.59 o 
  -6   4   8     1692.93     1741.43     25.42 o 
  -5   4   8      441.34      434.50     10.74 o 
  -4   4   8     1666.87     1647.49     23.88 o 
  -3   4   8      379.99      402.46      9.69 o 
  -2   4   8     1329.17     1383.33     34.74 o 
  -1   4   8      375.89      383.28     10.58 o 
   0   4   8     1992.84     1955.28     36.28 o 
   1   4   8      363.67      352.66     11.59 o 
   2   4   8     1327.10     1339.55     27.14 o 
   3   4   8      373.60      383.10      9.24 o 
   4   4   8     1705.95     1704.59     28.26 o 
   5   4   8      435.27      440.54      9.68 o 
   6   4   8     1681.81     1744.82     44.16 o 
   7   4   8      296.27      290.29      9.83 o 
   8   4   8     1534.61     1526.40     26.29 o 
   9   4   8      514.89      513.47     14.07 o 
  10   4   8      833.35      841.87     35.24 o 
  -9   5   8     1589.04     1578.66     37.98 o 
  -8   5   8      477.15      489.62     15.48 o 
  -7   5   8     1638.95     1629.07     27.97 o 
  -6   5   8      492.16      500.71     13.66 o 
  -5   5   8     2701.73     2693.26     50.31 o 
  -4   5   8      537.98      554.26     12.70 o 
  -3   5   8     2718.38     2807.69     41.76 o 
  -2   5   8      550.51      548.94     13.28 o 
  -1   5   8     3607.32     3673.75     65.61 o 
   0   5   8     1069.64     1080.42     47.42 o 
   1   5   8     3620.80     3804.69     48.16 o 
   2   5   8      540.11      568.77     11.87 o 
   3   5   8     2732.47     2794.60     48.63 o 
   4   5   8      533.60      552.81     11.28 o 
   5   5   8     2702.83     2770.69     35.32 o 
   6   5   8      494.30      492.97     12.97 o 
   7   5   8     1645.07     1653.41     27.82 o 
   8   5   8      463.14      482.87     13.68 o 
   9   5   8     1610.16     1620.44     32.12 o 
  -7   6   8      143.11      149.87      8.69 o 
  -6   6   8     2034.12     2112.97     39.50 o 
  -5   6   8      702.48      697.88     19.41 o 
  -4   6   8     2175.89     2269.32     58.40 o 
  -3   6   8      730.68      762.70     17.31 o 
  -2   6   8     2639.75     2770.55     58.85 o 
  -1   6   8      624.29      662.88     17.04 o 
   0   6   8     2360.46     2453.17     69.82 o 
   1   6   8      625.39      664.08     15.23 o 
   2   6   8     2642.81     2709.14     38.57 o 
   3   6   8      729.64      761.80     15.07 o 
   4   6   8     2175.24     2289.42     32.05 o 
   5   6   8      710.74      734.98     18.30 o 
   6   6   8     2015.19     2048.95     32.84 o 
   7   6   8      148.97      161.74      8.49 o 
  -5   7   8      904.16      972.93     46.90 o 
  -4   7   8      181.70      203.19     20.43 o 
  -3   7   8      711.43      787.40     20.41 o 
  -2   7   8      363.04      384.36     13.75 o 
  -1   7   8      978.59     1084.31     42.68 o 
   0   7   8      172.51      198.54     10.14 o 
   1   7   8      980.19     1048.46     46.86 o 
   2   7   8      367.08      384.79     14.87 o 
   3   7   8      700.17      760.94     26.04 o 
   4   7   8      184.24      188.13      9.08 o 
   5   7   8      891.52      928.92     20.21 o 
   1   0   9        3.27        5.16      1.79 o 
   2   0   9       27.41       29.80      2.74 o 
   3   0   9        5.44        5.75      2.08 o 
   4   0   9        8.03        9.48      2.22 o 
   5   0   9       69.50       73.24      4.21 o 
   6   0   9       11.86       11.64      2.90 o 
   7   0   9       13.83       13.44      3.19 o 
   8   0   9       20.05       17.44      3.55 o 
   9   0   9       35.01       47.59      8.27 o 
  -8   1   9       35.54       27.92      5.72 o 
  -7   1   9      134.11      121.84      7.02 o 
  -6   1   9       56.20       60.28      4.71 o 
  -5   1   9       69.38       65.63      4.78 o 
  -4   1   9       96.24      102.82      6.04 o 
  -3   1   9        5.79        2.39      1.92 o 
  -2   1   9      123.32      122.26      6.39 o 
  -1   1   9       17.96       16.42      3.29 o 
   0   1   9      160.48      162.48      6.71 o 
   1   1   9       18.63        9.12      3.07 o 
   2   1   9      124.58      118.75     12.53 o 
   3   1   9        4.97        2.32      2.61 o 
   4   1   9       94.58       94.22      4.25 o 
   5   1   9       70.94       70.09      4.11 o 
   6   1   9       56.01       60.69      4.57 o 
   7   1   9      132.24      126.80      6.51 o 
   8   1   9       34.58       33.63      4.32 o 
  -8   2   9      253.48      256.66     10.40 o 
  -7   2   9       18.78       21.71      4.11 o 
  -6   2   9      237.66      238.72     11.49 o 
  -5   2   9       74.49       75.75      6.78 o 
  -4   2   9       75.45       74.68      7.11 o 
  -3   2   9      105.00      104.78      4.46 o 
  -2   2   9       62.54       76.95      5.89 o 
  -1   2   9       49.33       59.49      5.91 o 
   0   2   9       71.87       65.47      6.16 o 
   1   2   9       48.70       49.10      4.96 o 
   2   2   9       61.44       65.33      5.64 o 
   3   2   9      104.78       94.72      5.93 o 
   4   2   9       77.05       79.92      5.71 o 
   5   2   9       72.16       70.39      4.46 o 
   6   2   9      238.24      232.34      7.92 o 
   7   2   9       18.46       16.99      3.25 o 
   8   2   9      250.94      248.92     10.13 o 
  -7   3   9      388.13      401.71     12.76 o 
  -6   3   9       63.06       60.38      5.59 o 
  -5   3   9      185.87      184.46      8.03 o 
  -4   3   9      116.61      112.69      8.10 o 
  -3   3   9      120.07      125.97      5.97 o 
  -2   3   9       14.96       10.02      3.98 o 
  -1   3   9        2.63        2.60      2.99 o 
   0   3   9      119.02      113.16      8.63 o 
   1   3   9        2.85       -2.00      3.17 o 
   2   3   9       14.05       15.09      3.90 o 
   3   3   9      119.02      111.47      8.69 o 
   4   3   9      117.13      106.19      7.32 o 
   5   3   9      188.22      174.60     18.14 o 
   6   3   9       63.08       68.96      4.77 o 
   7   3   9      387.93      370.91     10.76 o 
  -6   4   9       61.15       65.23      9.21 o 
  -5   4   9       41.01       35.54      4.89 o 
  -4   4   9       35.95       39.39      4.29 o 
  -3   4   9      101.34      108.84      8.65 o 
  -2   4   9       54.08       68.13      7.35 o 
  -1   4   9      227.64      226.56     12.46 o 
   0   4   9        3.62        5.34      4.22 o 
   1   4   9      229.18      245.65     18.37 o 
   2   4   9       53.36       51.32      7.95 o 
   3   4   9      100.16       91.59      9.35 o 
   4   4   9       36.47       36.23      7.22 o 
   5   4   9       42.87       35.42      3.49 o 
   6   4   9       61.39       59.84      4.86 o 
  -4   5   9       63.06       69.01      5.66 o 
  -3   5   9       24.91       26.31      4.20 o 
  -2   5   9        1.68        0.48      3.00 o 
  -1   5   9       41.33       31.81      8.64 o 
   0   5   9      140.97      132.10     11.63 o 
   1   5   9       42.24       49.27      8.31 o 
   2   5   9        1.67        0.52      5.16 o 
   3   5   9       23.70       20.46      6.80 o 
   4   5   9       63.14       63.15      4.42 o 
   0   0  10      280.46      319.92     27.46 o 
   1   0  10      415.22      428.18     11.69 o 
   2   0  10       48.21       48.04      4.81 o 
   3   0  10       58.24       60.27      6.30 o 
  -2   1  10      468.02      508.60     14.55 o 
  -1   1  10      166.37      191.35      8.32 o 
   0   1  10      932.10      950.06     21.04 o 
   1   1  10      168.14      168.97     16.37 o 
   2   1  10      473.61      479.25     14.52 o 
   0   2  10     1141.23     1164.70     35.52 o 
                                                 
